# Supplementary material for: Characterizing the microbiomes of Antarctic sponges: a functional metagenomic approach
Source: Sci Rep. 2020 Jan 20;10:645. doi: 10.1038/s41598-020-57464-2 (PMC6971038; doi:10.1038/s41598-020-57464-2)
Supplement: Supplementary file 2 — Supplementary Tables. [file 41598_2020_57464_MOESM2_ESM.xlsx]

## Sheet: Sup_table_1_qPCR
Supplementary Table S1: Quantitative PCR primers and conditions used in this study. * Denote housekeeping genes.
Primer number	Gene	Domain specificity	Forward	Reverse	PCR product size (bp)	Melting Temperature (Tm) (C°)	qPCR	Source
1	Ribulose bisphosphate carboxylase large chain (cbbL)	Bacteria	GTMGGTAAGYTGGAAGGTGA	CRTTACCCCAWGGRTGACC	247	52	3'' 95°C, 20'' 52°C, 20'' 60°C	designed for this study
2	ATP-citrate lyase alpha-subunit (aclA)	Bacteria	AWTGCWRAAGCCARCGGTGG	CTGGMGCGGRAASACCG	169	58	3'' 95°C, 20'' 58°C, 20'' 60°C	designed for this study
3	Nitrite reductase (nirK)	Bacteria	TRGGTGGCGGWGAGTTAACC	CATGATYGCACCATTCATGCC	152	54	3'' 95°C, 20'' 54°C, 20'' 60°C	designed for this study
4	Ammonia monooxygenase (amoC)	Archaea	GGTGTCAAYGAGATGTGGCA	ATGCTAGWGCRCCCATGAAR	109	54	3'' 95°C, 20'' 54°C, 20'' 60°C	designed for this study
5	4-hydroxybutyryl-CoA dehydratase (4hbd)	Archaea	GGTGCHATGACTGATCC	TCACCWTCYTCCATRCTTC	293	52	3'' 95°C, 20'' 52°C, 20'' 60°C	designed for this study
6	Ribulose bisphosphate carboxylase large chain (rbcL)	Eukarya	CTAGAAGATATGCGTTTCCC	AACTGTAGCACCWAGAAGTG	120	52	3'' 95°C, 20'' 52°C, 20'' 60°C	designed for this study
7	RNA polymerase sigma factor (rpoD)*	Bacteria	CCGTTGCTGAATATCCGGAA	CAAATTTTTCGCGAGCCAGT	267	58	3'' 95°C, 20'' 58°C, 20'' 60°C	Li, 2016	https://journals.plos.org/plosone/article?id=10.1371/journal.pone.0168060
8	Elongation Factor Like GTPase 1 (efl1)*	Eukarya	AGTATGCCTGGGTGCTTGAC	TGACGGTGTAGTGGAACTTGG	105	58	3'' 95°C, 20'' 58°C, 20'' 60°C	Ji, 2015	https://www.ncbi.nlm.nih.gov/pmc/articles/PMC4489630/

## Sheet: Sup_table_2_bact_tax
Supplementary Table S2: Relative abundance (in percentage) of Bacteria and Archaea classes.
	Myxilla sp.	L. antarctica	SW
Class
Alphaproteobacteria	19.5552	33.873	56.9967
Gammaproteobacteria	32.3474	13.563	17.0295
Betaproteobacteria	8.88966	11.258	4.55435
Actinobacteria	11.8097	7.53746	2.33178
Flavobacteriia	5.41334	1.44261	10.3337
Thaumarchaeota;Nitrosopumilales	0.677394	14.3886	0.232758
Bacilli	3.67127	3.07075	1.53459
Deltaproteobacteria	3.5581	2.96236	0.816288
Clostridia	2.51521	2.26972	1.11379
Nitrospinia	2.21145	2.68731	0.0377631
Cytophagia	0.98188	0.652784	1.57619
Bacteroidia	0.962995	0.791335	0.678443
Epsilonproteobacteria	0.753952	0.388611	0.290473
Planctomycetia	0.520067	0.513371	0.144873
Sphingobacteriia	0.433195	0.260941	0.426299
Spirochaetia	0.394118	0.333557	0.112966
Halobacteria	0.40632	0.261049	0.0873196
Chitinophagia	0.249865	0.178845	0.211069
Methanomicrobia	0.238243	0.228404	0.0577957
Negativicutes	0.237226	0.210412	0.0762532
Nitrospira	0.229527	0.208473	0.0481025
Verrucomicrobiae	0.289233	0.14717	0.0368342
Acidithiobacillia	0.334993	0.0763862	0.0409134
Acidobacteriia	0.244199	0.152126	0.0490718
Deinococci	0.229817	0.158698	0.051172
Chlamydiia	0.133358	0.189727	0.0375208
Mollicutes	0.128128	0.110862	0.0949126
Chlorobia	0.154567	0.100089	0.0426097
Saprospiria	0.10198	0.0602255	0.124073
Anaerolineae	0.150355	0.109139	0.0240714
Fusobacteriia	0.113892	0.0833892	0.0691448
Thermoprotei	0.110115	0.111293	0.036713
Thermoleophilia	0.119848	0.0865136	0.024233
Coriobacteriia	0.106774	0.0850052	0.0329569
Tissierellia	0.104304	0.0700297	0.0429732
Opitutae	0.117378	0.0646428	0.0334819
Thermotogae	0.0794627	0.0782178	0.0396209
Synergistia	0.0826587	0.0769249	0.0349359
Chloroflexia	0.107936	0.0593636	0.0159534
Acidimicrobiia	0.0829492	0.06001	0.02912
Gemmatimonadetes	0.0733614	0.0677672	0.0289584
Aquificae	0.0541857	0.0709993	0.0303316
Erysipelotrichia	0.0485202	0.0567779	0.0333608
others	0.975779	0.844019	0.355983
Genus
Candidatus_Pelagibacter	0.495202	0.169626	34.0025
Candidatus_Thioglobus	0.655626	0.0941092	15.7585
Nitrosopumilus	0.600249	15.0526	0.268082
Streptomyces	3.6505	2.46811	0.64396
Cycloclasticus	5.61385	0.181342	0.071663
Pseudomonas	2.65724	1.506	1.47382
Nitrospina	2.37297	3.07173	0.046752
Planktomarina	0.066452	0.0343836	2.95877
Mycobacterium	1.21829	0.737592	0.287558
Polaribacter	0.917407	0.0742431	1.17117
Vibrio	0.905157	0.752109	0.472201
Burkholderia	0.924958	0.969618	0.216851
Bacillus	0.797927	0.735936	0.452675
Flavobacterium	0.458619	0.251637	1.23931
Sphingomonas	0.724595	0.776051	0.447441
Methylotenera	0.116794	1.70963	0.0984863
Bradyrhizobium	0.651599	0.959685	0.240504
Paenibacillus	0.690027	0.61292	0.27553
Mesorhizobium	0.594208	0.737974	0.214033
Rhizobium	0.560814	0.715561	0.239346
Clostridium	0.5979	0.529507	0.355295
Roseovarius	0.496712	0.522631	0.409345
Thioalkalivibrio	0.936537	0.374781	0.0972281
Halomonas	0.738188	0.349057	0.316595
Nitrosomonas	0.397369	0.913076	0.089931
Pseudoalteromonas	0.560311	0.386879	0.396059
Thalassospira	0.192308	0.994196	0.103217
Sulfitobacter	0.353572	0.279781	0.582966
Kiloniella	0.263794	0.814255	0.100751
Marinobacter	0.527588	0.291369	0.281016
Magnetovibrio	0.0552088	0.964142	0.0366367
Rhodobacter	0.233085	0.410056	0.39163
Legionella	0.528428	0.331611	0.157014
Desulfovibrio	0.366661	0.464306	0.181875
Acinetobacter	0.453921	0.294298	0.258973
Magnetospirillum	0.0979999	0.812344	0.0722166
Candidatus_Nitrosoarchaeum	0.0401061	0.932432	0.00724682
Ruegeria	0.264801	0.392737	0.320873
Lactobacillus	0.384784	0.357589	0.208497
Loktanella	0.305914	0.205538	0.413824
Shewanella	0.417339	0.257495	0.250317
Methylobacterium	0.388811	0.427375	0.0959197
Thiothrix	0.553599	0.209231	0.0975301
Nocardia	0.464325	0.277106	0.0920447
Terasakiella	0.053363	0.696586	0.0508284
Streptococcus	0.417171	0.279653	0.098134
Marinomonas	0.334945	0.169244	0.283783
Labrenzia	0.161599	0.473984	0.145339
Azospirillum	0.186267	0.518683	0.0739779
Massilia	0.161431	0.136643	0.46898
Methylophaga	0.366493	0.130148	0.241611
Novosphingobium	0.225534	0.330974	0.176138
Marinobacterium	0.263626	0.142756	0.324798
Rhodococcus	0.366661	0.257113	0.100902
Candidatus_Entotheonella	0.437308	0.264117	0.0211366
Candidatus_Puniceispirillum	0.177877	0.370324	0.174125
Paracoccus	0.268661	0.266282	0.171105
Paraburkholderia	0.339308	0.246161	0.106438
Microbacterium	0.357263	0.22413	0.0910885
Methylophilus	0.0614177	0.533965	0.0462488
Maribacter	0.290308	0.0611264	0.271454
Nitrosospira	0.113103	0.47564	0.0321578
Corynebacterium	0.303229	0.232026	0.0822816
Tenacibaculum	0.266647	0.0497926	0.298881
Frankia	0.399048	0.161476	0.0499225
Pseudohongiella	0.387637	0.0379493	0.184643
Endozoicomonas	0.266815	0.147977	0.194607
Bacteroides	0.199859	0.236228	0.170904
Chryseobacterium	0.191805	0.164277	0.236981
Colwellia	0.259767	0.143392	0.186304
Helicobacter	0.362633	0.139445	0.073827
Octadecabacter	0.115116	0.22846	0.229835
Leucothrix	0.384616	0.0948733	0.0898303
Micromonospora	0.314137	0.187327	0.0642149
Magnetospira	0.0552088	0.480224	0.0255652
Beggiatoa	0.329407	0.156	0.0492683
Devosia	0.202209	0.249599	0.0824829
Photobacterium	0.224359	0.18045	0.117258
Sphingopyxis	0.127534	0.199298	0.189675
Synechococcus	0.296181	0.160839	0.0585784
Microbulbifer	0.26262	0.0848129	0.167029
Arthrobacter	0.264969	0.167461	0.0807718
Prevotella	0.215801	0.182106	0.115094
Alcanivorax	0.295007	0.0887606	0.121988
Hyphomicrobium	0.137938	0.303722	0.0637619
Brevundimonas	0.133072	0.138044	0.227319
Amycolatopsis	0.220332	0.224894	0.0503755
Roseobacter	0.140959	0.128365	0.22138
Sphingobium	0.143979	0.236228	0.106236
Escherichia	0.276715	0.1248	0.0818287
Jannaschia	0.146832	0.126201	0.202307
Pseudovibrio	0.132065	0.265773	0.0730218
Pedobacter	0.165794	0.107226	0.196268
Pseudonocardia	0.228555	0.1886	0.0518852
Nisaea	0.0894417	0.326644	0.0478089
Skermanella	0.10874	0.328427	0.0236528
Aeromonas	0.270171	0.12238	0.0642149
Cupriavidus	0.238623	0.160075	0.0555589
Acetobacter	0.15388	0.257877	0.0393039
Bosea	0.161935	0.225149	0.063309
Variovorax	0.214123	0.162622	0.0685428
Leptospira	0.137938	0.190638	0.114439
Hoeflea	0.15774	0.195605	0.0826842
Neisseria	0.213787	0.172682	0.0462488
Aquimarina	0.125017	0.0538676	0.252733
Candidatus_Methylopumilus	0.0404417	0.213306	0.164915
Thiomicrospira	0.216472	0.0904161	0.110061
Roseomonas	0.168144	0.207957	0.0359321
Hyphomonas	0.0948115	0.211141	0.0978824
Neptunomonas	0.134414	0.0611264	0.199338
Motiliproteus	0.125353	0.0961467	0.168992
Oceanibaculum	0.0771917	0.285893	0.0254645
Tistlia	0.143644	0.218145	0.0263704
Candidatus_Accumulibacter	0.219157	0.127983	0.0405117
Nocardioides	0.202376	0.130658	0.0485134
Xanthomonas	0.190462	0.125946	0.0556596
Candidatus_Hamiltonella	0.0140959	0.35326	0.00342211
Bordetella	0.155222	0.161858	0.0534453
Psychromonas	0.182575	0.0886333	0.0951648
Ahrensia	0.109243	0.17421	0.0813254
Rhodospira	0.0342328	0.313018	0.00830365
Psychrobacter	0.126527	0.0981843	0.129084
Acidovorax	0.135253	0.102132	0.116251
Idiomarina	0.179219	0.0695313	0.0987379
Halioglobus	0.190127	0.054377	0.101405
Nitratireductor	0.0986711	0.184016	0.0623528
Caulobacter	0.112935	0.174974	0.055106
Treponema	0.160424	0.131294	0.051231
Janthinobacterium	0.117969	0.0957647	0.129185
Lysobacter	0.201873	0.0961467	0.0421725
Glaciecola	0.163109	0.0662203	0.110464
Methylomonas	0.210096	0.086341	0.0418202
Algoriphagus	0.100517	0.0640554	0.169042
Agrobacterium	0.132736	0.154344	0.0459972
Thalassobius	0.0825616	0.10799	0.142521
Oceanibacterium	0.0840718	0.224767	0.0214888
Actinomyces	0.161599	0.127856	0.0392033
Leisingera	0.123507	0.118432	0.0864082
Hymenobacter	0.17452	0.0799737	0.073827
Erythrobacter	0.0974965	0.152052	0.0774
Alteromonas	0.130387	0.0944912	0.100147
Campylobacter	0.148846	0.0890153	0.0841939
Nitrospira	0.143979	0.147977	0.0291886
Salmonella	0.164284	0.120852	0.0357812
Phaeobacter	0.107062	0.100604	0.107998
Actinoplanes	0.196671	0.08927	0.0291886
Formosa	0.0740033	0.0152816	0.224551
Nitrosococcus	0.19365	0.0887606	0.0282827
Methylobacillus	0.046315	0.21789	0.0410653
Enterococcus	0.114781	0.132441	0.0569177
Pseudoruegeria	0.0753458	0.124036	0.103066
Achromobacter	0.169318	0.0974202	0.0335165
Aureimonas	0.138106	0.125946	0.0350263
Candidatus_Thiodiazotropha	0.20288	0.063164	0.0327113
Microvirga	0.104712	0.158674	0.034976
Herbaspirillum	0.14314	0.0998398	0.0512813
Staphylococcus	0.139113	0.101368	0.0529924
Acidihalobacter	0.17452	0.0840488	0.0346237
Mucilaginibacter	0.146832	0.0682578	0.0757896
Nocardiopsis	0.149517	0.105825	0.032661
Sedimenticola	0.175863	0.07679	0.0325604
Geobacter	0.1225	0.12862	0.0303964
Sinorhizobium	0.117298	0.131931	0.0321578
Cellvibrio	0.139448	0.0545044	0.085603
Thalassobaculum	0.041113	0.195732	0.0412666
Paraglaciecola	0.133911	0.0682578	0.0751857
Deinococcus	0.133743	0.105952	0.0355295
Thauera	0.162438	0.0790823	0.0319061
Chlamydia	0.0934691	0.162367	0.0164563
Cellulomonas	0.164116	0.0792096	0.0285343
Stenotrophomonas	0.139784	0.0942365	0.036838
Chitinophaga	0.115955	0.0699133	0.0834894
Bartonella	0.075178	0.152179	0.0389013
Halocynthiibacter	0.0456438	0.118687	0.101405
Arcobacter	0.0938047	0.0750072	0.0964733
Prochlorococcus	0.0828972	0.070168	0.111621
Serratia	0.139113	0.0910529	0.0333656
Dongia	0.0817225	0.157018	0.0229483
Leptolyngbya	0.12401	0.0964014	0.0412666
Lutibacter	0.119144	0.0208849	0.121082
Pseudooceanicola	0.0491678	0.0953827	0.115546
Methylovorus	0.0196335	0.206429	0.0321074
Planktotalea	0.0686335	0.0412603	0.147503
Cellulophaga	0.0990067	0.0291624	0.12853
Sneathiella	0.0635992	0.162367	0.0295408
Litoreibacter	0.0558801	0.0593436	0.140105
Actinomadura	0.113103	0.113466	0.028484
Rheinheimera	0.137267	0.0587068	0.0587797
Saccharothrix	0.106055	0.136006	0.012229
Inquilinus	0.0676266	0.159565	0.0267226
Stappia	0.103705	0.12913	0.0203314
Pantoea	0.120151	0.0873598	0.0444874
Gordonia	0.144818	0.0744978	0.030799
Moraxella	0.132736	0.0620178	0.0546531
Methanosarcina	0.0941403	0.129766	0.0245083
Bifidobacterium	0.115284	0.11041	0.0226966
Rhodopseudomonas	0.0968252	0.121871	0.0294402
Kordiimonas	0.034065	0.175356	0.0361334
Fodinicurvata	0.0733321	0.152179	0.0197778
Thiobacillus	0.0991746	0.106717	0.0383477
Roseivivax	0.071654	0.0794643	0.0923969
Nonomuraea	0.121493	0.09551	0.0254142
Desulfobulbus	0.0995102	0.12047	0.0216398
Mycoplasma	0.096154	0.0659656	0.0741289
Rhodovulum	0.0879314	0.0795917	0.0681402
Marinospirillum	0.116962	0.051066	0.0666808
Ruminococcus	0.101859	0.08303	0.048916
Polaromonas	0.0869246	0.088888	0.0576223
Neptuniibacter	0.0823937	0.0435526	0.105632
Thioclava	0.0834006	0.0854496	0.0620006
Celeribacter	0.0639349	0.0738611	0.0929002
Pseudorhodobacter	0.0548732	0.0848129	0.0904846
Spirochaeta	0.114277	0.0899068	0.0240051
Teredinibacter	0.0966574	0.063928	0.0639632
Sorangium	0.110921	0.0944912	0.0189726
Rhodanobacter	0.119479	0.0644374	0.038851
Oleiphilus	0.0788698	0.0425338	0.100046
Comamonas	0.132233	0.0623999	0.0260684
Kangiella	0.121829	0.0439346	0.0540492
Rhodovibrio	0.0647739	0.139572	0.014242
Streptacidiphilus	0.122164	0.079337	0.0169092
Caenispirillum	0.0369178	0.170517	0.0107193
Yersinia	0.105719	0.0716962	0.0389013
Hahella	0.0907842	0.0482644	0.0767961
Marivita	0.0656129	0.0704227	0.079715
Woeseia	0.149517	0.0429158	0.0224953
Methylocaldum	0.113103	0.0778088	0.0219921
Arenibacter	0.091791	0.0185926	0.102512
Psychroserpens	0.0956506	0.0234318	0.0902329
Sphingobacterium	0.0567191	0.0575607	0.0949635
Lacinutrix	0.0780307	0.0182106	0.112879
Coxiella	0.131562	0.0432979	0.0330636
Enterobacter	0.108907	0.0658382	0.0322584
Shimia	0.0486643	0.0678758	0.0886729
Enterovibrio	0.0901129	0.0649468	0.0501238
Phenylobacterium	0.0632636	0.106589	0.0351773
Methyloceanibacter	0.0902807	0.095128	0.0194758
Ensifer	0.0763527	0.0983116	0.028333
Psychroflexus	0.0443013	0.0196114	0.138948
Oceanicola	0.0560479	0.0680031	0.0785072
Rhodospirillum	0.0365822	0.151797	0.0139401
Acidiphilium	0.0347363	0.154089	0.0124303
Capnocytophaga	0.0505102	0.029035	0.121233
Balneatrix	0.0946437	0.0264881	0.0789098
Halofilum	0.12787	0.0486464	0.0229483
Asticcacaulis	0.0912876	0.0827753	0.0252632
Ralstonia	0.087428	0.082648	0.0288363
Winogradskyella	0.0778629	0.019102	0.101556
Tepidicaulis	0.041952	0.13677	0.0187713
Sulfurifustis	0.164452	0.0240685	0.00895787
Haemophilus	0.0850787	0.0716962	0.0380961
Acidithiobacillus	0.133072	0.0426611	0.0188719
Acidiferrobacter	0.167137	0.0171918	0.00951145
Afipia	0.0639349	0.0969108	0.0319061
Thiohalocapsa	0.116962	0.0587068	0.0168086
Desulfotomaculum	0.0870924	0.0751345	0.0296415
Duganella	0.0545376	0.0608717	0.0749341
Aestuariivita	0.0580616	0.0503019	0.0810235
Spongiibacter	0.0857499	0.0255967	0.0774504
Nitrincola	0.0798766	0.0296718	0.0792117
Spirosoma	0.0688013	0.0706774	0.0486644
Candidatus_Ruthia	0.057726	0.00114612	0.128178
Moritella	0.0842396	0.0590889	0.0434306
Candidatus_Nitrosotenuis	0.020137	0.16364	0.00286853
Nitrosovibrio	0.0424554	0.132695	0.0101154
Rhodopirellula	0.0877636	0.0720782	0.0250619
Kitasatospora	0.106055	0.0648195	0.0137388
Oceanospirillum	0.0659486	0.0398595	0.0786582
Nonlabens	0.0473219	0.0171918	0.119271
Caballeronia	0.0979999	0.0626546	0.0230992
Amphritea	0.0552088	0.0306906	0.0974294
Thalassotalea	0.0724931	0.0392228	0.0701532
Chondromyces	0.127366	0.0435526	0.00966242
Albimonas	0.0674588	0.0836668	0.0293899
Pseudoxanthomonas	0.109914	0.0445713	0.0260181
Hydrogenophaga	0.0703116	0.079337	0.0305474
Muricauda	0.0575582	0.0193567	0.103016
Eubacterium	0.0691369	0.0662203	0.0432293
Candidatus_Phaeomarinobacter	0.0313801	0.120597	0.0250116
Roseospirillum	0.0234931	0.141355	0.0117761
Thalassolituus	0.099678	0.0243232	0.0519859
Methylobacter	0.0783664	0.0585795	0.0385994
Curtobacterium	0.0981677	0.0603623	0.0170099
Alicyclobacillus	0.0966574	0.0564146	0.0217405
Chlorobium	0.0922944	0.0557778	0.0264207
Methylomicrobium	0.0968252	0.0557778	0.0217405
Achromatium	0.131226	0.0238138	0.0187209
Afifella	0.0510136	0.0960194	0.0254645
Methylocystis	0.0612499	0.0953827	0.0144936
Aurantimonas	0.0364143	0.104552	0.0301448
Erwinia	0.0768561	0.0643101	0.0295912
Myxococcus	0.0865889	0.066857	0.0167583
Oceanicoccus	0.0647739	0.0341289	0.0712101
Polynucleobacter	0.0723253	0.0548864	0.0425247
Sphingorhabdus	0.0448047	0.070168	0.0530427
Chromobacterium	0.109243	0.0413877	0.0173622
Algibacter	0.058565	0.0229224	0.0848482
Tistrella	0.0478253	0.107735	0.0106186
Ferrimonas	0.0834006	0.0346383	0.0479095
Butyrivibrio	0.0635992	0.0607444	0.040713
Aequorivita	0.0589006	0.0249599	0.0798156
Lewinella	0.0535308	0.0342563	0.0754877
Tropicibacter	0.0417842	0.0617631	0.0585281
Gilvimarinus	0.0637671	0.0308179	0.0668821
Xenorhabdus	0.0612499	0.0629093	0.0363347
Ectothiorhodospira	0.102699	0.0404962	0.0172112
Dyadobacter	0.0570547	0.0413877	0.0606921
Ferrovum	0.0869246	0.0515754	0.0206333
Gallionella	0.0149349	0.133714	0.00996437
Salinisphaera	0.0901129	0.0375673	0.0299434
Altererythrobacter	0.0444691	0.0685125	0.0437829
Thalassobium	0.0182911	0.0273795	0.110564
Gemmatimonas	0.0612499	0.0650742	0.0298931
Alistipes	0.0567191	0.0532309	0.0461985
Reichenbachiella	0.0199692	0.0127347	0.123297
Desulfuromonas	0.0536986	0.0835394	0.0181674
Pararhodospirillum	0.0164452	0.112957	0.0255148
Pandoraea	0.0667876	0.0652015	0.0219921
Fusobacterium	0.0711506	0.038586	0.0439338
Saccharospirillum	0.090952	0.0351477	0.0275278
Thiomonas	0.0852465	0.0472456	0.0208849
Nioella	0.0409452	0.0588342	0.053244
Pelomonas	0.0696403	0.0565419	0.0256658
Azoarcus	0.075178	0.0562872	0.0202307
Methyloversatilis	0.0679623	0.0588342	0.0246593
Only taxa above 0.1% abundance (in Phylum, Class and Genus) across samples are shown.

## Sheet: Sup_table_3_fungi_tax
Supplementary Table S3: Relative abundance (in percentage) of fungal genera.
Genus	Myxilla sp.	L. antarctica	SW
Agaricomycetes	22.5165	19.9884	18.5113
Sordariomycetes	18.3953	16.951	17.3212
Eurotiomycetes	14.1842	20.3842	15.9048
Saccharomycetes	9.107	11.0023	13.4015
Dothideomycetes	7.54033	7.43505	8.60403
Tremellomycetes	4.0951	3.94371	3.74751
Leotiomycetes	2.48636	3.00343	3.22374
Ustilaginomycetes	2.32389	1.73517	2.0631
Neocallimastigomycetes	1.43611	1.31511	3.23112
Microbotryomycetes	2.59081	1.29572	1.38687
Pucciniomycetes	1.5275	1.8111	1.64507
Exobasidiomycetes	1.88436	1.24564	1.75326
Chytridiomycetes	2.14112	1.14385	1.42868
Glomeromycetes	1.33312	1.56391	0.708191
Blastocladiomycetes	1.34763	0.756107	0.897534
Dacrymycetes	0.992225	0.980677	0.698355
Orbiliomycetes	0.616514	0.652708	0.875403
Monoblepharidomycetes	1.20256	0.505687	0.395898
Pneumocystidomycetes	0.240803	1.48475	0.167212
Xylonomycetes	0.130556	0.256883	1.31064
Schizosaccharomycetes	0.483057	0.31666	0.400816
Malasseziomycetes	0.317686	0.580005	0.253277
Entomophthoromycetes	0.665835	0.130865	0.339341
Pezizomycetes	0.322038	0.386132	0.422947
Basidiobolomycetes	0.456946	0.245573	0.324588
Taphrinomycetes	0.336544	0.174486	0.236064
Wallemiomycetes	0.242254	0.214877	0.231146
Mixiomycetes	0.245155	0.206799	0.181966
Lecanoromycetes	0.203087	0.163177	0.199179
Agaricostilbomycetes	0.475804	0.00161561	0
Neolectomycetes	0.159568	0.124402	0.135245
*Opisthtokonta, Apicomplexa and Fungi were filtered

## Sheet: Sup_table_4_euk_tax
Supplementary Table S4: Relative abundance (in percentage) of Eukarya classes.
Class	Myxilla sp.	L. antarctica	SW
Mamiellophyceae	10.509	8.60617	33.8753
Oomycetes	17.9079	14.8312	5.1118
Dinophyceae	10.7807	16.5791	4.86599
Spirotrichea	3.24099	2.33677	25.562
Chlorophyceae	12.9737	13.932	3.50659
Oligohymenophorea	6.6906	6.49737	6.21057
Coscinodiscophyceae	0.0194071	11.9182	6.27277
Bangiophyceae	5.97739	6.45938	1.8066
Florideophyceae	7.19519	3.86296	0.77299
Bacillariophyceae	4.93426	4.57222	2.25085
Trebouxiophyceae	4.75474	3.85663	1.66445
Heterolobosea	2.97899	1.38687	3.97157
Pelagophyceae	2.39193	2.12146	1.72072
Heterotrichea	2.04745	2.31144	1.8688
Chrysophyceae	5.63291	0.0316636	0.0858878
Glaucocystophyceae	1.16443	0.0189982	0.0148082
Synurophyceae	0.291107	0.354632	0.192507
Ulvophyceae	0.111591	0.120322	0.118466
Chlorodendrophyceae	0.310514	0.0126654	0.00592329
Fragilariophyceae	0.0242589	0.0886581	0.0385014
Mediophyceae	0.0291107	0.0569945	0.0621946
Raphidophyceae	0.0145553	0.0379963	0.0207315
Phyllopharyngea	0.0194071	0.00633272	0
Genus
Bathycoccus	1.85823	0.743906	20.3054
Symbiodinium	5.54128	7.8479	3.7937
Dictyostelium	5.41534	6.49227	4.8696
Trypanosoma	4.04287	8.45962	2.73244
Thalassiosira	2.88373	5.41945	4.59392
Micromonas	2.81176	2.01961	5.96745
Emiliania	2.81433	3.46746	1.29791
Reticulomyxa	1.9816	3.72568	1.09542
Chrysochromulina	1.88136	3.38446	1.22228
Stylonychia	0.634831	0.501061	5.30874
Leishmania	1.94305	3.51357	0.785577
Oxytricha	0.447209	0.362731	5.30142
Vitrella	1.9559	2.94488	0.790456
Phytophthora	2.18207	2.37312	1.0881
Naegleria	1.57551	0.673204	3.26185
Guillardia	2.57531	1.89973	1.00515
Acanthamoeba	2.91714	1.45092	0.741662
Volvox	1.99445	1.99502	0.770939
Thecamonas	2.48792	1.5124	0.653834
Porphyra	1.76313	1.94891	0.880724
Fragilariopsis	1.5164	1.51855	1.35158
Tetrahymena	0.858435	1.77062	1.72241
Nannochloropsis	2.13581	1.35256	0.717266
Ectocarpus	1.71173	1.45092	0.892922
Monoraphidium	1.30564	1.69377	0.773378
Stentor	1.08461	1.12201	1.53944
Aureococcus	1.23882	1.0052	1.35158
Tritrichomonas	0.704225	1.58618	1.26375
Gonium	1.61406	1.23267	0.522091
Aphanomyces	1.62434	0.989825	0.695308
Chlamydomonas	1.45728	1.25726	0.485496
Paramecium	0.817313	0.599428	1.75901
Ostreococcus	0.711936	1.37715	1.03686
Saprolegnia	1.09489	1.06053	0.7563
Bodo	1.21826	1.04823	0.597721
Entamoeba	1.05377	0.925271	0.822172
Leptomonas	0.878997	1.10356	0.673351
Blastocystis	1.06148	0.82383	0.7563
Perkinsus	0.753058	1.24804	0.497695
Polysphondylium	1.31078	0.750054	0.412306
Chlorella	1.04863	0.986751	0.431823
Acytostelium	1.11545	0.71624	0.60748
Ichthyophthirius	1.11545	0.458025	0.800215
Giardia	1.13087	0.728536	0.473298
Lotharella	0.0102807	0.00614798	2.28842
Trichomonas	0.855865	0.605576	0.748981
Albugo	0.765909	1.02979	0.339115
Phaeodactylum	1.04606	0.65476	0.414745
Plasmodiophora	0.984373	0.642464	0.258606
Chondrus	1.19513	0.353509	0.285442
Coccomyxa	0.861005	0.510282	0.45378
Auxenochlorella	0.560296	0.448803	0.739223
Pseudocohnilembus	0.701655	0.316621	0.700188
Achlya	0.819883	0.497987	0.287882
Plasmopara	1.00493	0.427285	0.173217
Galdieria	0.878997	0.335065	0.287882
Thraustotheca	0.475481	0.396545	0.441582
Strigomonas	0.318701	0.353509	0.490375
Pycnococcus	1.13858	0.00307399	0
Kappaphycus	0.639971	0.482617	0.00243968
Spongospora	1.06148	0	0.00487936
Cyanidioschyzon	0.282718	0.568688	0.200054
Phytomonas	0.30585	0.236697	0.38059
Angomonas	0.190192	0.328917	0.283003
Helicosporidium	0.344402	0.313547	0.131743
Phaeocystis	0.0514033	0.393471	0.283003
Pythium	0.696515	0.00922197	0.0146381
Oltmannsiellopsis	0.711936	0.00307399	0.00243968
Glaucocystis	0.61427	0.00922197	0.0121984
Gracilaria	0.00514033	0.519504	0.0121984
Kumanoa	0.526884	0	0.00243968
Spironucleus	0.172201	0.205957	0.136622
Perkinsela	0.287859	0.0860717	0.126863
Prototheca	0.418937	0	0.0170778
Rhodomonas	0.334122	0.0184439	0.0317158
Hymenena	0.362393	0.00307399	0
Triparma	0.15164	0.0307399	0.143941
Pharyngomonas	0.298139	0.00307399	0.00243968
Vischeria	0.290429	0	0
Choreocolax	0.0179912	0.255141	0.00243968
Prasinococcus	0.269867	0	0
Teleaulax	0.00514033	0.144478	0.0951475
Pyropia	0.0848155	0.0737758	0.0561126
Acavomonas	0.00257017	0.00307399	0.195174
Paulinella	0.0128508	0.135256	0.0268365
Synura	0.00257017	0.141404	0.0146381
Batrachospermum	0.15421	0	0
Tetraselmis	0.15164	0	0
Only taxa above 0.1% abundance (in Phylum, Class and Genus) across samples are shown.

## Sheet: Sup_table_5 exclusive_Cogs
Supplementary Table S5: Top 200 exclusive COGs annotated across samples
Exclusive COGs in Myxilla sp.				Exclusive COGs in Leucetta antarctica				Exclusive COGs in SW
COG ID	Function	Category	RPKG values	COG ID	Function	Category	RPKG values	COG ID	Function	Category	RPKG values
ENOG410ZP3N	NA	S	1.68869	ENOG4110TSY	Transposase for insertion sequence element	L	5.91986	ENOG410Y2TE	NA	S	0.558855
ENOG410Y7CV	NA	S	1.56561	ENOG4111YP5	NA	S	3.40265	ENOG410ZWE4	NA	S	0.540153
ENOG411027Z	TraT complement resistance	P	1.42027	ENOG4111Z47	Transposase (IS4 family) protein	L	2.15651	ENOG410YUJE	spore_coat_protein_CotH	S	0.415585
ENOG410YIC5	NA	S	1.35667	ENOG410Z1MM	NA	S	1.27938	ENOG411225P	NA	S	0.363326
ENOG410YF7N	Type II restriction enzyme SfiI	V	1.28228	ENOG410YTY7	Reverse transcriptase (RNA-dependent DNA polymerase)	S	1.19515	ENOG4111IE8	Protein_of_unknown_function_(DUF3089)	S	0.349298
ENOG410Y0U2	NA	S	1.2631	ENOG4111GD7	NA	S	1.10509	ENOG410XPBV	peptidase'	S	0.330572
ENOG410ZVGI	NA	S	1.203	ENOG410YC3Y	EAL domain	S	1.00998	ENOG410XQV2	(LipO)protein	S	0.301076
ENOG410ZMK8	NA	S	1.19789	ENOG4110ZS3	NA	S	0.985646	ENOG410XPSQ	Membrane	S	0.276217
ENOG410YGZE	HNH endonuclease	S	1.10405	ENOG410XQIY	Type iv secretory pathway vird4	S	0.956113	ENOG4111WJJ	NA	S	0.275627
ENOG4112924	NA	S	1.08044	ENOG4111GW9	Pilus assembly protein	S	0.850473	ENOG410Y1H4	chain_length_determinant_protein	M	0.273487
ENOG410YCKH	Major facilitator superfamily, (MFS_1)	G	1.04187	ENOG410YIEI	5' nucleotidase, deoxy (Pyrimidine), cytosolic type C protein (NT5C)	S	0.843956	ENOG41128KF	NA	S	0.27135
ENOG410ZX9G	NA	S	1.03283	ENOG410XQY2	Adenylate guanylate Cyclase	T	0.658328	COG3380	fad_dependent_oxidoreductase	S	0.268955
ENOG411291K	NA	S	0.985798	ENOG41122ZD	pilus assembly protein traF	U	0.62885	ENOG4110UGD	transporter,_RhaT_family	S	0.266669
COG1150	heterodisulfide reductase, subunit	C	0.969477	ENOG4110ZS7	NA	S	0.617326	COG2194	sulfuric_ester_hydrolase_activity	S	0.252307
ENOG4112B26	heat shock protein dnaj domain protein	O	0.96522	COG1413	Catalyzes the hydroxylation of the N(6)-(4-aminobutyl)- L-lysine intermediate to form hypusine, an essential post- translational modification only found in mature eIF-5A factor (By similarity)	C	0.601564	ENOG4111XYV	fibronectin_type_III_domain_protein	S	0.250097
ENOG410Z6XZ	NA	S	0.949561	ENOG410ZGGH	conserved repeat domain protein	S	0.59416	ENOG4111QF8	complex_i_intermediate-associated_protein_30	S	0.233762
ENOG410XSEA	NA	S	0.942294	ENOG4111SHC	NA	S	0.592059	ENOG410XSV1	NA	S	0.230626
ENOG4111U9I	acetyltransferase, (GNAT) family	S	0.931154	ENOG4111QAG	mu-like prophage Flumu protein gp27	S	0.570559	COG5108	DNA-dependent_RNA_polymerase_catalyzes_the_transcription_of_DNA_into_RNA_using_the_four_ribonucleoside_triphosphates_as_substrates_(By_similarity)	K	0.223819
ENOG411266S	NA	S	0.929302	ENOG410XSUI	U2 snRNP-associated SURP domain containing	S	0.548591	ENOG410XUST	OstA_family	S	0.220548
ENOG410ZR2V	Protein of unknown function (DUF2909)	S	0.922747	ENOG4111N2I	sequence-specific DNA binding	K	0.535964	ENOG410XPH7	metallo-protease	S	0.220204
ENOG411289E	NA	S	0.919543	ENOG410ZVY8	phosphoadenosine phosphosulfate reductase	S	0.535464	ENOG410XQW4	May_be_involved_in_the_control_of_utilization_of_gamma-_aminobutyric_acid_(By_similarity)	Q	0.217333
ENOG4111VJH	Domain of unknown function (DUF1772)	S	0.905041	COG4382	Protein of unknown function (DUF1018)	S	0.532135	COG1266	caax_amino_terminal_protease_family_protein	S	0.216544
ENOG4111H7Q	NA	S	0.897164	ENOG4111147	NA	S	0.531989	COG2939	carboxy-peptidase	E	0.216085
ENOG410YDWV	NA	S	0.860582	ENOG41110SI	NA	S	0.531439	ENOG41100HG	NA	S	0.214947
ENOG410Y0Y1	NA	S	0.858547	ENOG410YPEU	NA	S	0.525369	ENOG410XSBE	domain_protein	S	0.214118
ENOG410YR09	NA	S	0.85025	ENOG410XQSW	DNA mismatch repair protein	L	0.523129	ENOG410XQE6	K13735_adhesin_invasin	S	0.210984
ENOG410Z7YN	SMC domain-containing protein	S	0.804319	ENOG4111SSF	Type-F conjugative transfer system protein TraW	S	0.517642	ENOG410Z33T	ribonuclease_hii	S	0.209509
ENOG4111IR9	NA	S	0.80254	ENOG410XRYQ	transposase	L	0.516819	ENOG411267Q	DNA_polymerase	S	0.20856
ENOG4112AEM	NA	S	0.801677	ENOG410XQA6	Histidine kinase	T	0.51183	COG4976	Methyltransferase	S	0.205956
ENOG4112CET	NA	S	0.801278	ENOG4111FYR	NA	S	0.511647	ENOG410ZSEY	NA	S	0.205615
ENOG41126KS	Uncharacterised protein family (UPF0150)	S	0.784676	COG2369	Phage Mu protein F like protein	S	0.509568	ENOG410XPWC	solute_carrier_family_17	G	0.204389
ENOG4111P53	NA	S	0.784454	ENOG410XREP	Phosphoenolpyruvate Carboxylase	C	0.503187	COG3142	copper_homeostasis_protein_cutc	P	0.196984
ENOG410YBSS	aaa atpase central domain protein	S	0.783355	ENOG4111NR7	universal stress protein family	T	0.498629	ENOG410XYNB	N-acetylglucosamine-1-phosphate_transferase,_alpha_and_beta_subunits	S	0.196847
ENOG410YA3T	NA	S	0.78204	ENOG4110FYD	NA	S	0.494444	ENOG410XVXQ	ABC_transporter_substrate-binding_component_GldG	S	0.192304
ENOG410XQXF	NA	S	0.772667	ENOG410XSRA	domain protein	S	0.491955	ENOG4110DHN	Xylose_isomerase-like_TIM_barrel	G	0.191309
ENOG410ZW7H	Protein of unknown function (DUF2723)	S	0.753896	ENOG410ZVEY	type iii restriction	V	0.491467	ENOG410ZWMD	NA	S	0.190123
ENOG4112578	NA	S	0.717692	ENOG41122XA	extracellular solute-binding protein	E	0.484227	ENOG4111RIS	NA	S	0.189726
ENOG410Y5FF	NA	S	0.697039	ENOG410YRT0	Hpt domain	T	0.483029	ENOG410XRQY	acyl-protein_synthetase	S	0.189659
ENOG410XQJP	NA	S	0.688352	ENOG4111YGM	NA	S	0.461278	ENOG410XRQJ	amidohydrolase	S	0.188285
ENOG410ZNSB	NA	S	0.678204	ENOG4110ZS0	NA	S	0.457147	ENOG410XNX0	NA	S	0.187391
ENOG410ZPRW	NA	S	0.674786	COG1056	Nicotinamide-nucleotide adenylyltransferase	H	0.455895	ENOG4111IRC	NA	S	0.187307
ENOG4111WVH	peptidoglycaN-binding	S	0.653476	ENOG410ZW8M	bacteriophage DNA transposition B protein	L	0.452736	ENOG4111GX0	Efflux_transporter_rnd_family,_mfp_subunit	M	0.187099
ENOG4111Q6W	NA	S	0.653099	ENOG4111VBQ	NA	S	0.445247	ENOG410Y3QY	amidohydrolase	S	0.186042
ENOG41124F4	hicB family	S	0.640569	ENOG410ZUPF	relaxase Mobilization Nuclease family protein	S	0.443544	ENOG410Y58R	Beta-lactamase	V	0.182094
ENOG410ZJ9F	Histidine kinase-, DNA gyrase B-, and HSP90-like ATPase	S	0.63416	ENOG41110SQ	NA	S	0.4332	ENOG410XPY5	NA	S	0.180782
ENOG410XUY5	50s ribosomal protein l29	J	0.631973	ENOG4111IF8	NA	S	0.42912	ENOG4111G34	protein_containing_tetratricopeptide_repeat	S	0.17899
ENOG410XU85	NA	S	0.631683	COG4383	mu-like prophage Flumu protein gp29	S	0.429065	ENOG410XPPT	Ragb_susd_domain-containing_protein	S	0.175044
ENOG410ZJFY	NA	S	0.624807	ENOG41111RF	NA	S	0.422133	ENOG410ZVMD	NA	S	0.170305
ENOG4111QS7	Coiled-coil domain containing 66	S	0.615164	ENOG410XYRC	uba thif-type nad fad binding protein	S	0.421989	ENOG410YAIA	tonB-dependent_Receptor	P	0.169863
ENOG4110124	NA	S	0.608414	COG3948	Baseplate assembly protein	S	0.418639	ENOG4111W2Q	NA	S	0.168874
ENOG41128XK	Plasmid stabilization system	S	0.603277	ENOG41123MM	NA	S	0.41841	ENOG4111Q63	NA	S	0.167535
COG4916	tir protein	S	0.583891	ENOG4111NIW	NIPSNAP family containing protein	S	0.411516	ENOG410XRGF	PHP_domain	S	0.165814
ENOG410XTT7	DENN MADD domain containing 3	S	0.577274	ENOG4111GFR	Protein of unknown function (DUF2927)	S	0.402359	ENOG4111NPX	NA	S	0.165768
ENOG4111NJV	NA	S	0.571063	ENOG410XZKQ	NA	S	0.398203	COG5630	N-acetylglutamate_synthase_involved_in_arginine_biosynthesis_(By_similarity)	E	0.162993
ENOG410Y1WN	NA	S	0.570473	ENOG4111U64	integrase family	S	0.397878	ENOG410YXY1	polysaccharide_biosynthesis_protein	M	0.160291
ENOG4111RPA	NA	L	0.562772	ENOG410XPRM	CRISPR-associated protein Csd1 family	L	0.395559	ENOG4111NXS	NA	S	0.155896
ENOG410Y419	NA	V	0.555998	ENOG4111UXI	Transcriptional regulator	K	0.391401	ENOG4111QYY	NA	S	0.155805
COG3403	YqcI/YcgG family	S	0.552071	ENOG4110ZWI	NA	S	0.384437	ENOG410XVP9	uroporphyrinogeN-iii_synthase	H	0.155478
ENOG410YJHP	NA	S	0.54471	COG4540	Baseplate Assembly protein	S	0.383215	ENOG4111SJ1	NA	S	0.154706
ENOG4111PJJ	HIRAN domain	S	0.526913	ENOG410ZZ0A	DNA-directed RNA polymerases I, II, and III, 7,3 kDa polypeptide	S	0.381989	ENOG4112CPI	NA	S	0.153479
ENOG4112415	NA	S	0.525751	ENOG4110WI4	NA	S	0.379394	COG2365	protein_tyrosine_serine_phosphatase	T	0.152006
ENOG410YU7M	peptidase, M20	E	0.52514	ENOG410XRFM	NA	S	0.378616	ENOG410XPRN	Membrane	S	0.151917
ENOG41127IP	NA	S	0.517679	ENOG41103B5	nuclease	S	0.374075	ENOG410ZSP7	NA	S	0.150708
ENOG4111MJJ	Filamentation induced by cAMP protein fic	S	0.5148	ENOG41128EZ	NA	S	0.366961	ENOG410Y6Z3	NA	S	0.14997
ENOG4111IXJ	transposase	L	0.509761	ENOG410Y4NG	Phage virion morphogenesis protein	S	0.357264	ENOG41126H1	NA	S	0.148393
ENOG410ZME1	NA	S	0.509001	ENOG4110ZWP	NA	S	0.356547	ENOG4111Q7D	ydjc_family	S	0.146719
ENOG410ZWQ2	tetratricopeptide tpr_2 repeat protein	S	0.507825	ENOG410XSPJ	NA	S	0.355007	ENOG4111MIY	NA	S	0.144783
ENOG410ZYUZ	VWA	S	0.504164	ENOG4112CJ7	NA	S	0.354396	COG3351	flagella_protein	N	0.139054
ENOG4111VKG	NA	S	0.502197	ENOG4111U3U	GCN5-related N-acetyltransferase	S	0.353753	COG3033	tryptophanase_EC_4,1,99,1	E	0.139036
ENOG41100GB	NA	S	0.500575	ENOG4111GY3	NA	S	0.353254	ENOG410ZVJT	Major_Facilitator_superfamily	G	0.138578
ENOG4112BVP	NA	S	0.496448	ENOG41124BR	Domain of unknown function (DUF1987)	S	0.347863	ENOG41109YT	Pantothenate_kinase	H	0.137625
ENOG4111ZJI	NA	S	0.494359	ENOG4110FWF	Transmission-blocking target antigen	S	0.345665	COG1169	isochorismate_synthase	H	0.136331
ENOG410XYXQ	membrAne	S	0.489335	COG1872	UPF0235 protein	S	0.345504	ENOG410XP83	Putrescine_ABC_transporter,_periplasmic_putrescine-binding_protein	G	0.136155
ENOG410YB4S	NA	S	0.488484	COG1992	Phosphomethylpyrimidine kinase	H	0.341568	ENOG410YGN1	Protein_of_unknown_function_(DUF3078)	S	0.13444
ENOG410YF0D	KR domain	S	0.485497	ENOG410XPB8	Rieske 2fe-2s domain protein	C	0.338266	ENOG410XQ5I	NA	S	0.134285
ENOG4111HY7	NA	S	0.483837	ENOG411254J	response regulator (Receiver	T	0.33223	COG4412	m6_family_metalloprotease_domain_protein	S	0.1342
ENOG4111RNC	NA	S	0.478461	ENOG41120KT	NA	S	0.33212	ENOG410ZVZF	NA	S	0.134132
ENOG410Z0PK	DNA recombination-mediator protein A	S	0.468987	ENOG411104A	NA	S	0.330425	ENOG4111IHB	NA	S	0.133866
ENOG410XSXH	Dgqhr domain protein	S	0.467166	ENOG41129R9	Outer membrane autotransporter	S	0.330099	COG3544	Secreted_protein	S	0.133485
ENOG410Z7WC	NA	S	0.463027	ENOG4111V81	(Lipo)protein	S	0.330018	ENOG410XQRS	alpha_amylase,_catalytic	S	0.133116
ENOG4111MWF	NA	S	0.45896	ENOG410ZJHW	NA	S	0.3273	ENOG4111WA2	lipase_class_3	S	0.130801
ENOG410ZXDX	glutathione Stransferase	O	0.458101	ENOG4111107	NA	S	0.327222	ENOG410XNZF	receptor	P	0.130704
ENOG41122CA	Preprotein translocase, subunit SecG	U	0.456207	ENOG410Y08H	NA	S	0.327149	ENOG4111KXK	Transcriptional_regulator,_ARAC_family	K	0.129901
ENOG410Y0FQ	DNA methylase	L	0.45364	ENOG410Z6GY	NA	S	0.326472	ENOG4110051	tonB-dependent_Receptor	P	0.129714
ENOG4111RU3	NA	S	0.45119	ENOG410XR3H	LysR family (Transcriptional regulator	K	0.325582	ENOG41121TK	Thioredoxin_family	S	0.128156
ENOG410Y12A	NA	S	0.448557	ENOG4111PRG	transcriptional regulator, lysr family	K	0.322307	ENOG410ZVIY	major_facilitator_superfamily	G	0.126206
COG3838	conjugal transfer protein, TrbC	U	0.442413	ENOG41129Q1	response regulator	T	0.32114	ENOG410XR4Y	Ragb_susd_domain-containing_protein	S	0.125261
ENOG410Y4JZ	NA	S	0.441496	ENOG410ZVTA	Type II site-specific deoxyribonuclease	V	0.320019	ENOG410Y7A2	glycosyltransferase	S	0.122569
ENOG410Y471	NA	S	0.440402	COG1102	Cytidine monophosphate kinase	F	0.319269	ENOG410XNUP	tetratricopeptide	S	0.121799
ENOG410ZWX7	Major Facilitator	G	0.439102	ENOG4111XIP	NA	S	0.317647	ENOG410ZWUX	tail_tubular_protein_B	S	0.120563
ENOG410YH63	NA	V	0.437392	ENOG410YDQQ	NA	S	0.317247	COG1876	Carboxypeptidase	M	0.118496
COG5599	protein tyrosine phosphatase	T	0.433572	ENOG4111U45	TetR family transcriptional Regulator	K	0.315765	ENOG410XRPA	Porin_Gram-negative_type	M	0.117929
ENOG41102K8	NA	S	0.427445	ENOG4111YA0	Toluene tolerance, Ttg2	S	0.310586	ENOG410ZVHH	pspc_domain_protein	S	0.117576
ENOG410ZX10	NA	S	0.426981	ENOG410XQPI	Cdp-alcohol phosphatidyltransferase	S	0.310408	COG3453	oxidoreductase	S	0.117552
ENOG4111S75	cache type 2	S	0.424296	ENOG4112567	NA	S	0.309456	ENOG410ZHDE	NA	S	0.117515
ENOG4111RN3	NA	S	0.422537	ENOG411227U	PAS domain	S	0.30767	COG4874	amidinotransferase	S	0.117315
ENOG410Y5RM	NA	S	0.41311	COG2164	Pfam:DUF369	S	0.307148	ENOG410XTTA	NA	S	0.116905
ENOG4111H3E	NA	S	0.412988	COG3652	Membrane	S	0.30632	ENOG4111RKQ	Integrase	L	0.116517
ENOG410XRJA	NA	S	0.408901	ENOG4111MP9	NA	S	0.305257	ENOG4111NS3	lipolytic_protein_G-D-S-L_family	S	0.116418
ENOG411289U	Protein of unknown function (DUF2971)	S	0.407578	COG1571	ATP-dependent agmatine transferase that catalyzes the formation of 2-agmatinylcytidine (agm2C) at the wobble position (C34) of tRNA(Ile2), converting the codon specificity from AUG to AUA (By similarity)	S	0.304568	ENOG410ZMPD	Serine_Threonine_protein_kinase	S	0.116386
ENOG410YE8F	ICEA Protein	V	0.402786	COG3528	Membrane	S	0.301876	ENOG4111XBH	NA	S	0.115697
ENOG4110207	NA	S	0.398318	ENOG4111I3E	AsmA family	S	0.301756	ENOG410YB2I	alpha_beta_hydrolase_fold	S	0.114828
ENOG41100AN	NA	S	0.392279	ENOG410XRY5	RES domain protein	S	0.300579	ENOG410XY6Y	Pkd_domain_containing_protein	S	0.114744
ENOG410ZWNU	Protein of unknown function (DUF2029)	S	0.388817	ENOG41111FE	NA	S	0.297327	ENOG410XSX8	Xylose_isomerase-like_TIM_barrel	G	0.114427
ENOG410Y571	N-6 DNA Methylase	L	0.38179	ENOG411258C	GINS complex protein	S	0.293965	ENOG410YIAH	Sarcosine_oxidase,_gamma_subunit_family_	S	0.114283
ENOG4111PFJ	spermidine spermine N1-acetyltransferase family member 2	S	0.376266	ENOG4112D8V	NA	S	0.293879	ENOG410XQSX	NA	S	0.114009
COG1106	Abortive infection protein	S	0.372877	COG5549	peptidase m10a and m12b matrixin and adamalysin	O	0.293407	COG4787	Flagellar_basal-body_rod_protein_FlgF	N	0.112682
ENOG410ZNWK	NA	S	0.372136	ENOG410XUXE	stage II sporulation protein	T	0.288734	ENOG4111M7I	NA	S	0.11267
ENOG411023U	NA	S	0.372136	COG4063	Part of a complex that catalyzes the formation of methyl-coenzyme M and tetrahydromethanopterin from coenzyme M and methyl-tetrahydromethanopterin, This is an energy-conserving, sodium-ion translocating step	H	0.287211	ENOG410XQ7B	NA	S	0.112472
COG4933	prophage protein	S	0.367458	COG1701	ligase activity	H	0.284907	ENOG410XSQT	Sucrose_synthase	M	0.110875
ENOG410ZKYJ	Rho guanine nucleotide exchange factor (GEF) 25	T	0.366169	COG3582	An1-type zinc finger protein	S	0.284463	ENOG4111TYR	protein_Hydra_magnipapillata	S	0.10936
ENOG410ZVV4	NA	S	0.362971	COG1890	Ribosomal protein	J	0.283057	COG3158	Transport_of_potassium_into_the_cell_(By_similarity)	P	0.109164
ENOG4111V9T	NA	S	0.361931	ENOG410ZY83	methyl-accepting chemotaxis protein	S	0.281156	ENOG4111X6B	NA	S	0.108968
ENOG41124FR	Mannosyltransferase (PIG-V))	S	0.361544	ENOG410XZTU	NA	S	0.281069	COG3643	Glutamate_formiminotransferase	E	0.108143
ENOG410XQM4	cysteine dioxygenase	E	0.360807	ENOG410XV93	Blue (Type1) copper domain-containing protein	P	0.280134	ENOG410XS2V	acyl-Coa_dehydrogenase	I	0.108016
ENOG410YNAS	NA	S	0.35588	ENOG4110U8D	IcmB protein	S	0.279153	ENOG410XP53	Ragb_susd_domain-containing_protein	S	0.107719
ENOG410XUUS	TM2 domain	S	0.353941	COG4097	oxidoreductase	P	0.277092	ENOG4111M4J	An_accessory_protein_needed_during_the_final_step_in_the_assembly_of_30S_ribosomal_subunit,_possibly_for_assembly_of_the_head_region,_Probably_interacts_with_S19,_Essential_for_efficient_processing_of_16S_rRNA,_May_be_needed_both_before_and_after_RbfA_during_the_maturation_of_16S_rRNA,_It_has_affinity_for_free_ribosomal_30S_subunits_but_not_for_70S_ribosomes_(By_similarity)	J	0.107385
ENOG4111H6I	Transport system	P	0.351211	COG2429	Catalyzes the formation of 2-amino-5-formylamino-6- ribofuranosylamino-4(3H)-pyrimidinone ribonucleotide monophosphate and inorganic phosphate from GTP, Also has an independent pyrophosphate phosphohydrolase activity (By similarity)	S	0.277042	ENOG4111FJT	lipoprotein_carrier_protein_LolA	M	0.107338
ENOG4111JXY	NA	S	0.350094	COG1527	ATP synthase, subunit	C	0.276767	ENOG4111K9V	NA	S	0.106971
ENOG410Y6IZ	NA	S	0.345829	ENOG411257X	NA	S	0.276209	COG5522	integral_membrane_protein	S	0.106909
ENOG4111H2T	inner membrane protein yohC	S	0.341875	ENOG41123TS	acetyltransferase	S	0.275391	ENOG4111G8A	Pfam:DUF1022	S	0.106775
ENOG411295N	NA	S	0.335473	ENOG41101DG	mce related protein	Q	0.275218	ENOG4110088	Bacteriophage_Lambda_NinG_protein	S	0.106687
ENOG4111G07	DNA methylase-type I restriction-modification system	V	0.333597	COG3793	tellurium resistance protein	P	0.274755	COG3290	signal_transduction_histidine_kinase_regulating_citrate_malate_metabolism	T	0.106536
ENOG4112ATC	NA	S	0.331381	ENOG410YPJ6	(ABC) transporter	P	0.273304	COG4247	Phytase	I	0.106232
ENOG410Z3JJ	NA	S	0.327835	ENOG410ZCSB	NA	S	0.273125	COG3507	hydrolase_family_43	G	0.105392
ENOG4111USH	traB family	S	0.326948	ENOG410YJ98	NA	S	0.272768	ENOG410XPJ8	Polysaccharide_biosynthesis_protein	M	0.105067
ENOG410ZK1Y	NA	S	0.325426	ENOG4110PNU	Chemotaxis phosphatase, CheZ	S	0.27187	ENOG41123SZ	NA	S	0.105028
ENOG410XUWC	ycfa family	S	0.324119	ENOG41122KT	Transcriptional regulator (XRE family	K	0.271772	ENOG410ZNMA	NA	S	0.104976
ENOG410Y2YE	CRISPR (clustered regularly interspaced short palindromic repeat), is an adaptive immune system that provides protection against mobile genetic elements (viruses, transposable elements and conjugative plasmids), CRISPR clusters contain sequences complementary to antecedent mobile elements and target invading nucleic acids, CRISPR clusters are transcribed and processed into CRISPR RNA (crRNA), Fun…	L	0.320523	ENOG410Y77W	Cytochrome C oxidase subunit I	S	0.271009	COG1444	Catalyzes_the_formation_of_N(4)-acetylcytidine_(ac(4)C)_at_the_wobble_position_of_tRNA(Met),_by_using_acetyl-CoA_as_an_acetyl_donor_and_ATP_(or_GTP)_(By_similarity)	S	0.104265
ENOG410XQ7N	NA	S	0.32001	ENOG410ZZBG	NA	S	0.270381	ENOG4111IWS	asnc_family_transcriptional_regulator	K	0.104198
ENOG410Y88M	NA	S	0.316877	ENOG410YGIG	NA	S	0.267735	COG3179	glycoside_hydrolase,_family_19	S	0.104197
ENOG410ZUIR	NA	S	0.30325	ENOG41110VC	NA	S	0.267237	ENOG4112DDM	NA	S	0.104073
ENOG4111Z8S	Protein of unknown function (DUF2442)	S	0.301431	ENOG4111JEJ	crispr-associated protein	L	0.266831	ENOG410ZVYD	Major_Facilitator_superfamily	G	0.103752
ENOG410ZRE2	Cytosolic protein	S	0.301253	ENOG410XRWS	Oxidoreductase domain protein	S	0.266699	COG4310	Protein_containing_aminopeptidase_domain	S	0.103384
ENOG4111UNI	NA	S	0.300155	ENOG410ZWYP	Metallobeta-lactamase family	S	0.265651	ENOG410XTFM	Secreted_protein	S	0.102845
ENOG4111ZKC	Protein of unknown function (DUF2569)	S	0.29821	ENOG41111RH	NA	S	0.261806	ENOG410ZDER	N-acetylglucosamine	S	0.102703
ENOG410ZX71	NA	S	0.290633	ENOG410XW9Y	NA	S	0.261725	ENOG4111YCF	NA	S	0.102149
ENOG4111Z28	NA	S	0.28907	ENOG410ZV7M	NA	S	0.261565	ENOG410XT7A	LysR_family_(Transcriptional_regulator	K	0.102099
ENOG410Y77T	NA	S	0.288414	ENOG411104B	NA	S	0.260376	ENOG4111KRN	NA	S	0.10182
ENOG410Y9SG	Transcription factor	S	0.285398	ENOG4111ZGU	Phosphoglycerate mutase	G	0.260334	ENOG410ZRIW	inorganic_polyphosphate_ATP-NAD_kinase	S	0.101018
COG5314	transfer protein trbJ	U	0.284752	ENOG410ZZB3	NA	S	0.257393	ENOG410XSC3	transcriptional_regulator,_lysr_family	K	0.100617
ENOG4111Y63	NA	S	0.284654	ENOG4111N3M	lysine exporter protein LysE YggA	S	0.257227	ENOG4111GGS	secreted_glycosyl_hydrolase	S	0.100588
ENOG410XR1M	Protein kinase domain containing protein	T	0.283674	ENOG411248E	nuclease	S	0.256865	ENOG4111EU6	NA	S	0.100375
ENOG411288V	Lipase (class 3)	S	0.281624	ENOG4110ZWB	NA	S	0.256679	ENOG410XPR6	Acyltransferase	S	0.0998265
ENOG4110TXJ	NA	S	0.27936	ENOG41121NI	Flagellar hook-length control protein FliK	N	0.256347	ENOG410ZMXK	NA	S	0.099604
ENOG410YBAC	NA	S	0.278136	ENOG41127WV	NA	S	0.255962	ENOG4111BVA	NA	S	0.0995175
ENOG410ZMYZ	NA	S	0.271413	ENOG410Y2ID	PHP domain protein	S	0.255727	ENOG410ZW2P	glycosyl_transferase_group_1	M	0.0991884
ENOG4111JB0	NA	S	0.271258	ENOG41111BR	NA	S	0.25535	ENOG4111TVQ	Membrane	S	0.0979605
ENOG410Z3EK	NA	S	0.268087	ENOG410YN4N	Plant lipoxygenase may be involved in a number of diverse aspects of plant physiology including growth and development, pest resistance, and senescence or responses to wounding (By similarity)	S	0.255203	COG3297	Involved_in_a_type_II_secretion_system_(T2SS,_formerly_general_secretion_pathway,_GSP)_for_the_export_of_proteins_(By_similarity)	U	0.0974246
ENOG410Y4E9	XRE family Transcriptional regulator	K	0.267048	ENOG411284A	NA	S	0.254808	COG3101	#NAME?	S	0.097125
ENOG4111XJH	Coiled-coil domain containing 91	S	0.263372	ENOG4111TSV	NA	S	0.253847	COG2375	Siderophore-interacting_protein	P	0.0970233
ENOG4111RQ0	Abortive phage resistance protein	S	0.261935	ENOG4111F3M	serine arginine repetitive matrix	S	0.252293	ENOG410XRBU	Protein_of_unknown_function_(DUF2400)	S	0.0964595
COG5597	Glycosyl Transferase	O	0.256448	ENOG410XTWE	NA	S	0.252261	ENOG411201V	response_regulator_receiver_protein	S	0.0960292
ENOG410XUGT	NA	S	0.252521	ENOG4111R28	Methyl-accepting chemotaxis	S	0.251715	ENOG410XRQS	NA	S	0.0959712
ENOG410Y4U1	NA	S	0.247032	ENOG4111TE7	NA	S	0.25058	ENOG411232A	Protein_of_unknown_function_(DUF2489)	S	0.0958678
ENOG4111MJ5	NA	S	0.245627	ENOG410XQYJ	CRISPR-associated helicase, Cas3	L	0.25019	ENOG410Y0RV	NA	S	0.0955176
ENOG41128IA	NA	S	0.24441	ENOG4111I7N	Lysine exporter protein (Lyse ygga)	S	0.250029	ENOG410XUF9	TetR_family_transcriptional_Regulator	K	0.0939691
ENOG410Y2F5	Type III restriction enzyme, res subunit	V	0.233735	ENOG41110A2	NA	S	0.249957	ENOG4111F2G	receptor	P	0.0938517
ENOG410YE48	Coagulation factor XIII, B polypeptide	S	0.232765	ENOG411001J	Glucan-binding protein C	S	0.249859	ENOG410ZWWX	glycosyltransferase-like_domain_containing_1	S	0.0933327
ENOG410XXH7	Killer suppression protein HigA	S	0.218091	ENOG4111SUM	Integrase	S	0.249268	ENOG410ZJW1	Protein_of_unknown_function_(DUF3604)	S	0.0932611
ENOG4111PX8	NA	S	0.217813	COG1390	Produces ATP from ADP in the presence of a proton gradient across the membrane (By similarity)	C	0.24909	ENOG4111KU3	2OG-Fe(II)_oxygenase	S	0.0925855
ENOG410XR5Y	NA	S	0.216172	ENOG4111R2R	NA	S	0.248907	ENOG4111RH3	Uroporphyrinogen-III_Synthase	H	0.0912662
ENOG410XSZ0	Crispr-associated protein, Csy3 family	L	0.214592	ENOG4110ZRW	NA	S	0.248505	ENOG4111X5Q	NA	S	0.0912118
ENOG4110018	NA	S	0.214312	ENOG4111GYY	Endonuclease	L	0.248385	ENOG410XP97	NA	S	0.0906554
ENOG410YQJ1	protein Hydra magnipapillata	S	0.212241	ENOG410XTG0	NA	S	0.248098	COG3172	Nicotinamide-nucleotide_adenylyltransferase	K	0.0900567
ENOG41121BH	TPR repeatcontaining protein	S	0.210538	ENOG4112396	NA	S	0.246846	ENOG410Y4R6	PAP2_superfamily	S	0.0892527
ENOG410YI9J	opioid binding protein cell adhesion molecule-like	S	0.208783	COG1756	Methyltransferase involved in ribosomal biogenesis, Specifically catalyzes the N1-methylation of the pseudouridine corresponding to position 914 in M,jannaschii 16S rRNA (By similarity)	J	0.24667	COG5498	Hydrolase	M	0.0892151
ENOG4111F6U	Mucin 4, cell surface associated	S	0.20312	ENOG410YW4E	Bacterial extracellular solute-binding proteins, family 3	S	0.246525	COG1227	Manganese-dependent_inorganic_pyrophosphatase	C	0.0891864
ENOG4111JGQ	NA	S	0.200415	ENOG41111MM	NA	S	0.246163	ENOG410XPWD	Domain_of_unknown_function_(DUF1972)	M	0.0888054
ENOG410ZECI	NA	S	0.195101	COG4397	Major head subunit	S	0.245573	COG3770	Involved_in_the_removal_of_murein_from_the_sacculus,_May_also_facilitate_integration_of_nascent_murein_strands_into_the_sacculus_by_cleaving_the_peptide_bonds_between_neighboring_strands_in_mature_murein_(By_similarity)	M	0.0883456
ENOG41127AD	Acrosomal vesicle protein 1	S	0.191384	ENOG41111SZ	NA	S	0.244206	ENOG410ZX7D	spore_coat_protein_CotH	S	0.0883293
ENOG410ZS4K	NA	S	0.188591	ENOG41110BM	Sugar-specific transcriptional regulator TrmB	S	0.242687	ENOG4111MXA	Catalyzes_the_last_two_steps_in_the_biosynthesis_of_5-_methylaminomethyl-2-thiouridine_(mnm(5)s(2)U)_at_the_wobble_position_(U34)_in_tRNA,_Catalyzes_the_FAD-dependent_demodification_of_cmnm(5)s(2)U34_to_nm(5)s(2)U34,_followed_by_the_transfer_of_a_methyl_group_from_S-adenosyl-L-methionine_to_nm(5)s(2)U34,_to_form_mnm(5)s(2)U34_(By_similarity)	S	0.0877589
ENOG41120YD	NA	S	0.186224	ENOG411107D	NA	S	0.242458	ENOG410XPYX	NA	S	0.0875795
ENOG410XNUF	Extracellular nuclease	S	0.185306	ENOG410YA9E	NA	S	0.24228	ENOG410XSJB	nucleoside_recognition_domain-containing_protein	S	0.0875435
ENOG41104ZP	NA	S	0.185211	ENOG410YPEJ	NA	S	0.242203	ENOG4111SWB	NA	S	0.0873544
ENOG410ZWWW	Protein of Unknown function (DUF2784)	S	0.185211	ENOG41111NH	NA	S	0.242016	ENOG410ZFK1	NA	S	0.0868953
ENOG410XP45	glutamate--cysteine ligase	S	0.185104	ENOG4110HFQ	NA	S	0.241336	ENOG4111PVW	NA	S	0.0865093
ENOG411281A	DNA-binding protein inhibitor Id-2-related protein	S	0.183192	ENOG41125CH	NA	S	0.241122	ENOG410XQ8D	membrAne	S	0.0863708
ENOG410ZYVH	NA	S	0.180678	ENOG410XYXP	NA	S	0.241108	ENOG410YC9R	Taurine_catabolism_dioxygenase_TauD,_TfdA_family	S	0.0854489
ENOG4110KH0	recombination activating gene 1	B	0.178057	ENOG410YKTN	NA	S	0.241052	ENOG410ZYG3	NA	S	0.085311
ENOG4111UVS	FYVE zinc finger protein	S	0.176663	COG2078	ammecr1 domain-containing protein	S	0.240991	ENOG4111VWF	NA	S	0.0852045
ENOG41112UB	NA	S	0.172342	ENOG410Z1A9	ArsC family	P	0.240935	ENOG411002P	tonB-dependent_Receptor	P	0.0843813
ENOG410YYHB	NA	S	0.169777	ENOG4110ZJX	NA	S	0.240787	ENOG4111GDN	deoxyuridine_5'-triphosphate_nucleotidohydrolase	S	0.0841689
ENOG41129IP	NA	S	0.167005	ENOG411112Z	NA	S	0.240787	ENOG410XSS3	NA	S	0.0834395
ENOG410XNN1	Gamma-aminobutyric acid (GABA) B receptor	S	0.166563	ENOG410ZXN2	Protein of unknown function (FYDLN_acid)	S	0.240025	COG1507	Septum_formation_initiator_family_protein	S	0.0833689
ENOG410XWIP	GTPase, IMAP family member	S	0.166077	ENOG4111FH1	lysine exporter protein LysE YggA	E	0.239795	ENOG410YFEH	alternative_oxidase	S	0.0826151
ENOG410Y4VX	RNA ligase	S	0.165233	ENOG4111146	NA	S	0.23951	ENOG410ZVFQ	Pkd_domain_containing_protein	S	0.0820999
ENOG4111AB3	NA	K	0.164987	ENOG411245K	ASCH domain	S	0.238984	ENOG410ZM7M	Sodium_hydrogen_exchanger	P	0.0820598
ENOG41101DD	NA	S	0.164716	ENOG41105PI	NA	S	0.238876	COG2843	Capsule_synthesis_protein	M	0.0820135
ENOG411238Y	NA	S	0.159487	ENOG4111U58	Gcn5-related n-acetyltransferase	S	0.237692	ENOG4111TSQ	type_III_effector	S	0.0816769
ENOG410ZVKP	TPR repeatcontaining protein	S	0.159487	ENOG4111MWW	Transcriptional regulator, TetR family	K	0.237557	ENOG410YE7P	oxidoreductase,_short_chain_dehydrogenase_reductase_family_protein	S	0.0816755
ENOG4111YDT	NA	S	0.157125	ENOG4111FW0	DGQHR domain protein	S	0.234789	ENOG4111MG6	NA	S	0.0815404
ENOG4112CDG	Chromosome 11 open reading frame 68	S	0.156182	ENOG4111077	NA	S	0.234757	ENOG4111KQ0	Nudix_hydrolase	S	0.0813264
ENOG410XPTM	Neurofilament	Z	0.151941	ENOG410ZQJA	Uncharacterised protein family (UPF0156)	S	0.234359	ENOG410XRVG	NA	S	0.0809795
ENOG410Z1IF	GMC oxidoreductase	S	0.151161	COG3642	Required for the formation of a threonylcarbamoyl group on adenosine at position 37 (t(6)A37) in tRNAs that read codons beginning with adenine (By similarity)	T	0.233398	ENOG410XUWX	NA	S	0.080894
ENOG41127JS	NA	S	0.151093	ENOG4110ZWH	NA	S	0.233307	COG2031	Short_chain_fatty_acid_transporter	I	0.0808813
ENOG41104C7	connector enhancer of kinase suppressor of Ras	T	0.149131	ENOG4111W3I	NA	S	0.233215	ENOG410XTHG	NA	S	0.0808476
ENOG410XQQG	protein targeting to Golgi	U	0.149131	ENOG4111ZPP	Domain of unknown function DUF302	S	0.232892	ENOG410XP8K	Bacterial_protein_of_unknown_function_(DUF885)	S	0.0806156
ENOG41103HK	Tetratricopeptide repeat domain 3	S	0.149059	ENOG4111PW6	amino acid AbC transporter	E	0.232886	ENOG4111PE1	Phage_integrase	L	0.0806074
ENOG41122CW	SirA family	S	0.148691	COG3499	P2 GpU Family Protein	S	0.230639	ENOG410XRT7	NA	S	0.0801982

## Sheet: Sup_table_6_OGs_mlc_
Supplementary Table S6: COGs and OGs specific bewteen samples.
	Sponge-specific				SW-specific
Specific COGs	COG ID	Function	RPKG values		COG ID	Function	RPKG values
			Myxilla sp.	L. antarctica			SW
	ENOG4110TSY	Transposase for insertion sequence element	0	5.91986	ENOG410XQV2	(LipO)protein	0.301076
	COG4637	SMC domain protein	2.9694	0.316971	COG3380	fad_dependent_oxidoreductase	0.268955
	ENOG4111K9G	transposase	0.491613	1.81818	ENOG410XPSQ	Membrane	0.276217
	ENOG4111Z47	Transposase (IS4 family) protein	0	2.15651	ENOG4111XYV	fibronectin_type_III_domain_protein	0.250097
	ENOG4111UYM	nucleotidyltransferase substrate binding protein, HI0074 family	0.941292	0.687131	ENOG410YUJE	spore_coat_protein_CotH	0.415585
	ENOG411027Z	TraT complement resistance	1.42027	0	ENOG4111QF8	complex_i_intermediate-associated_protein_30	0.233762
	COG2810	restriction endonuclease	1.20038	0.0996829	ENOG410XPBV	peptidase'	0.330572
	ENOG410YF7N	Type II restriction enzyme SfiI	1.28228	0	COG2194	sulfuric_ester_hydrolase_activity	0.252307
	ENOG4111XAS	zeta toxin	1.18969	0.0602915	ENOG410XUST	OstA_family	0.220548
	ENOG410YS9X	Histidine kinase	0.646642	0.601008	ENOG4111IE8	Protein_of_unknown_function_(DUF3089)	0.349298
	COG3663	U mismatch-specific DNA glycosylase	1.16918	0.0702515	COG5108	DNA-dependent_RNA_polymerase_catalyzes_the_transcription_of_DNA_into_RNA_using_the_four_ribonucleoside_triphosphates_as_substrates_(By_similarity)	0.223819
	COG2048	heterodisulfide reductase	1.09943	0.139312	ENOG410Y1H4	chain_length_determinant_protein	0.273487
	COG3512	CRISPR (clustered regularly interspaced short palindromic repeat), is an adaptive immune system that provides protection against mobile genetic elements (viruses, transposable elements and conjugative plasmids), CRISPR clusters contain sequences complementary to antecedent mobile elements and target invading nucleic acids, CRISPR clusters are transcribed and processed into CRISPR RNA (crRNA), Fun…	0.576717	0.630785	COG1266	caax_amino_terminal_protease_family_protein	0.216544
	ENOG410YTY7	Reverse transcriptase (RNA-dependent DNA polymerase)	0	1.19515	ENOG410XQW4	May_be_involved_in_the_control_of_utilization_of_gamma-_aminobutyric_acid_(By_similarity)	0.217333
	ENOG4111Q4Y	Adenine-specific	1.05346	0.0959884	ENOG4110UGD	transporter,_RhaT_family	0.266669
	ENOG4111JM8	Glutathione S-transferase, N-terminal domain containing protein	0.495016	0.646263	ENOG410XPH7	metallo-protease	0.220204
	COG4391	Zinc-finger domain	1.02964	0.082371	COG2939	carboxy-peptidase	0.216085
	ENOG410YGZE	HNH endonuclease	1.10405	0	ENOG410XSBE	domain_protein	0.214118
	COG1598	family UPF0150	0.637766	0.434122	ENOG410XQE6	K13735_adhesin_invasin	0.210984
	ENOG410XPPK	Rieske 2Fe-2S	0.97317	0.0775981	ENOG410Z33T	ribonuclease_hii	0.209509
Specific-OG s	COG ID	Function	Counts of cluster of genes shared		COG ID	Function	Counts of cluster of genes shared
	COG0457	repeat-containing_protein	19		COG1012	Dehydrogenase	146
	COG0863	DNA_methylase_n-4_n-6_domain_protein	17		COG1028	Dehydrogenase_reductase	140
	COG3210	filamentous_hemagglutinin_family_outer_membrane_protein	16		COG0318	Amp-dependent_synthetase_and_ligase	114
	COG3979	chitinase	15		ENOG410XNMH	Histidine_kinase	113
	COG0526	Thioredoxin	15		COG3119	Sulfatase	108
	COG1262	Sulphatase-modifying_factor_protein	14		COG1629	receptor	107
	ENOG410XNMH	Histidine_kinase	13		COG0841	acriflavin_resistance_protein	104
	COG0265	Serine_protease	10		COG1132	(ABC)_transporter	94
	COG1028	Dehydrogenase_reductase	10		COG0451	Nad-dependent_epimerase_dehydratase	92
	COG2189	DNA_methylase	9		ENOG410XNNV	TonB_dependent_receptor	91
	COG0463	Glycosyl_transferase._family_2	9		COG1024	Enoyl-CoA_hydratase	84
	COG0760	peptidyl-prolyl_cis-trans_isomerase	9		COG0673	oxidoreductase	84
	COG2931	Hemolysin-type_calcium-binding	9		COG0308	aminopeptidase	73
	COG1479	conserved_protein	9		COG1680	Beta-lactamase	72
	COG1032	radical_SAM_domain_protein	8		COG0457	repeat-containing_protein	70
	COG0624	succinyl-diaminopimelate_desuccinylase_activity	8		COG0404	The_glycine_cleavage_system_catalyzes_the_degradation_of_glycine_(By_similarity)	67
	COG0251	Endoribonuclease_LPSP	8		COG0596	Alpha_beta_hydrolase	66
	COG3391	40-residue_yvtn_family_beta-propeller_repeat_protein	8		COG2931	Hemolysin-type_calcium-binding	66
	ENOG4111HIP	Integrin_alpha_beta-propellor_repeat_protein	8		ENOG410XP7R	Glycosyl_hydrolase_BNR_repeat-containing_protein	65
	COG0732	Restriction_modification_system_DNA_(Specificity	8		COG2885	Ompa_motb_domain_protein	63

## Sheet: Sup_table_7_OGs_mlc_
Supplementary Table S7: COGs shared bewteen samples.
	COG ID	Function	RPKG values			Fold Change based on RPKG
			Myxilla sp.	L. antarctica	SW	Myxilla sp./SW	L. antarctica/SW	Average Fold Change between Myxilla and L. antarctica
Shared-COGs	COG1518	CRISPR_(clustered_regularly_interspaced_short_palindromic_repeat),_is_an_adaptive_immune_system_that_provides_protection_against_mobile_genetic_elements_(viruses,_transposable_elements_and_conjugative_plasmids),_CRISPR_clusters_contain_sequences_complementary_to_antecedent_mobile_elements_and_target_invading_nucleic_acids,_CRISPR_clusters_are_transcribed_and_processed_into_CRISPR_RNA_(crRNA),_Act…	0.861416	1.60472	0.0295823	29.1193	54.246	41.6826
	COG3513	Crispr-associated_protein,_Csn1_family	0.359457	1.67793	0.0846036	4.24872	19.8328	12.0408
	COG1468	crispr-associated_protein_cas4	0.505065	0.781673	0.194269	2.59982	4.02366	3.31174
	COG1203	CRISPR-associated_helicase,_cas3	0.380757	0.381379	0.0231708	16.4326	16.4595	16.446
	ENOG4111IAD	CRISPR-associated_protein,_Cas6-related	0.488049	0.0676875	0.00668384	73.0193	10.127	41.5731
	COG3943	Toxin-antitoxin_system,_toxin_component,_Fic_family	0.497442	0.652486	0.00571365	87.062	114.198	100.63
	COG3513	Crispr-associated_protein,_Csn1_family	0.359457	1.67793	0.0846036	4.24872	19.8328	12.0408
	COG0863	DNA_methylase_n-4_n-6_domain_protein	17.912	4.01914	0.918597	19.4993	4.3753	11.9373
	COG2189	DNA_methylase	12.7966	3.33301	0.101156	126.504	32.9492	79.7264
	COG0286	type_I_restriction-modification_system	8.08292	7.42856	0.353331	22.8763	21.0244	21.9504
	COG0732	Restriction modification system DNA specificity domain protein	4.31382	4.54106	0.209621	20.5791	21.6632	21.1212
	COG1002	Type_II_restriction_enzyme,_methylase	3.3498	4.3655	0.345606	9.69254	12.6314	11.162
	COG3436	Transposase	0.170856	30.4	0.0875419	1.95171	347.262	174.607
	COG3335	transposase	0.130051	28.527	0.227526	0.571587	125.379	62.9753
	COG3039	Transposase	1.75507	16.098	0.138261	12.6939	116.432	64.5629
	COG3293	transposase	0.0350094	12.4025	0.0568202	0.616144	218.276	109.446
	COG0582	Integrase	1.42787	10.6051	1.41211	1.01116	7.51011	4.26063
	ENOG410ZBX3	leucine_Rich_Repeat	3.99573	1.12029	0.0102773	388.792	109.006	248.899
	ENOG410XQU9	nhl_repeat_containing_protein	0.139514	0.157726	0.00163495	85.3323	96.4715	90.9019
	ENOG411268T	tetratricopeptide_repeat_domain_protein	1.05802	0.231466	0.013131	80.5742	17.6274	49.1008
	ENOG410ZVM3	Tetratricopeptide_TPR_2_repeat_protein	0.938798	0.012657	0.0316978	29.6171	0.399302	15.0082
	ENOG4111WRX	tpr_repeat-containing_protein	0.510359	0.385787	0.0337613	15.1167	11.4269	13.2718

## Sheet: Sup_table_8_summary cycles
Supplementary Table S8: Summary of nutrient cycles. The n.d. denote not detected genes.
			Myxilla sp.	L. antarctica	Surrounding water (SW)
			RPKG
		Enzyme
Nitrogen cycle	Creatinine degradation	Creatinine amidohydrolase (EC 3.5.2.10)	0.28	0.52	0.16
		Creatinase (EC 3.5.3.3)	0.88	0.55	0.23
	Urea degradation	Urease alpha subunit (EC 3.5.1.5)	0.05	0.18	n.d.
		Urease beta subunit (EC 3.5.1.5) / Urease gamma subunit (EC 3.5.1.5)	0.05	0.04	0.04
		Urease gamma subunit (EC 3.5.1.5)	n.d.	0.09	0.04
		Urea carboxylase (EC 6.3.4.6)	0.02	n.d.	0.08
	Allophanate degradation	Allophanate hydrolase 2 subunit 2 (EC 3.5.1.54)	0.11	0.18	0.24
		Allophanate hydrolase 2 subunit 1 (EC 3.5.1.54)	0.07	0.28	0.33
	Ammonia oxidation	Ammonia monooxygenase subunit A-AmoA** (PF05145.10)	0.02	0.22	0.22
		Ammonia monooxygenase subunit A-AmoA** (PF02461.14)	n.d.	0.08	n.d.
		Ammonia monooxygenase subunit C-AmoC** (PF04896.10)	n.d.	0.30	0.01
		Ammonia monooxygenase subunit A -Archaeal**(PF12942.5)	n.d.	0.22	n.d.
		Ammonia monooxygenase subuni C -Archaeal (PF04896.10)	0.01	0.17	n.d.
	Nitrate reduction	Periplasmic nitrate reductase (EC 1.7.99.4)-NapA	0.02	0.13	n.d.
		Periplasmic nitrate reductase-Ferredoxin-type protein-NapG	0.1	0.15	n.d.
		Respiratory nitrate reductase subunit, conjectural (EC 1.7.99.4)-NarC	0.19	0.25	n.d.
		Respiratory_nitrate_reductase_alpha_chain_(EC_1.7.99.4)-NarG	0.097019	0.165484	0.0313774
		Respiratory nitrate reductase beta chain (EC 1.7.99.4)-NarH	0.13	0.15	n.d.
		Respiratory nitrate reductase gamma chain (EC 1.7.99.4)-NarI	n.d.	n.d.	0.02
		Respiratory nitrate reductase delta chain (EC 1.7.99.4)-NarJ	n.d.	n.d.	0.01
		Assimilatory nitrate reductase large subunit (EC:1.7.99.4)-NaRas	39	0.33	0.04
	Nitrite reduction	Nitrate ABC transporter, nitrate-binding protein-Natb	0.1	0.05	n.d.
		Nitrite reductase [NAD(P)H] large subunit (EC 1.7.1.4)-NiR1a	n.d.	0.35	0.04
		Nitrite reductase [NAD(P)H] small subunit (EC 1.7.1.4)-NiR1b	0.09	0.13	n.d.
		Nitrite reductase probable [NAD(P)H] subunit (EC 1.7.1.4)-NiR2a	0.87	0.27	0.09
		Nitrite reductase probable electron transfer 4Fe-S subunit (EC 1.7.1.4)-NiR2b	n.d.	n.d.	0.01
		Ferredoxin--nitrite reductase (EC 1.7.7.1)-NiR3	0.11	0.13	n.d.
		Copper-containing nitrite reductase (EC 1.7.2.1)-NirK	1.26	0.74	0.12
	Nitric oxide reduction	Nitric-oxide reductase (EC 1.7.99.7), quinol-dependent-qNOR	0.18	0.19	n.d.
		Nitric-oxide reductase subunit B (EC 1.7.99.7)-cNor-B	n.d.	n.d.	0.01
	Nitrous oxide reduction	Nitrous-oxide reductase (EC 1.7.99.6)-NosZ	0.033381	0.2	0.01
	Etner doudoroff	Glucose-6-phosphate isomerase (EC 5.3.1.9)	2018-06-01	2018-05-01	2018-05-07
Carbon cycle		Glucose-6-phosphate 1-dehydrogenase (EC 1.1.1.49)	0.2	0.3	5
		6-phosphogluconolactonase (EC 3.1.1.31)	0.3	0.4	2018-08-03
		Phosphogluconate dehydratase (EC 4.2.1.12)	0.2	0.4	2018-01-05
		4-Hydroxy-2-oxoglutarate aldolase (EC 4.1.3.16) @ 2-dehydro-3-deoxyphosphogluconate aldolase (EC 4.1.2.14)	0.2	0.4	2018-06-05
		NAD-dependent glyceraldehyde-3-phosphate dehydrogenase (EC 1.2.1.12)/NAD(P)-dependent glyceraldehyde 3-phosphate dehydrogenase archaeal (EC 1.2.1.59)	0.8	0.4	2018-06-10
		Phosphoglycerate kinase (EC 2.7.2.3)	2	2018-04-01	2018-09-09
		Enolase (EC 4.2.1.11)	1	2018-01-01	2018-01-07
		Phosphoenolpyruvate carboxylase (EC 4.1.1.31)	0.9	0.8	2018-01-02
	Reductive Krebs cycle (rTCA)	ATP-citrate_(pro-S-)-lyase (EC_2.3.3.8)*	0.25	0.25	n.d.
		Malate_dehydrogenase_(EC_1.1.1.37)	2018-04-01	2018-03-01	2018-07-11
		Fumarate_hydratase (EC_4.2.1.2)	1	2	2018-09-08
		Fumarate_reductase (EC_1.3.5.4)	0.1	0.5	0.00901309
		Succinyl-CoA_ligase_[ADP-forming] (EC_6.2.1.5)	2018-01-05	2018-05-03	2018-05-14
		2-oxoglutarate synthase (EC_1.2.7.3)	0.6	2018-01-01	2018-05-06
		Isocitrate_dehydrogenase_[NADP]_(EC_1.1.1.42)	3	2018-08-02	2018-09-11
		2-oxoglutarate_carboxylase (EC_6.4.1.7)	n.d.	0.1	n.d.
		Aconitate_hydratase_(EC_4.2.1.3)	2018-06-01	2018-03-02	2018-07-10
	3-Hydryxypropionate-bicycle (3HP)	MMC Lyase* (4.1.3.24)	0.31	0.5	n.d.
		Acetyl-coenzyme_A_carboxyl (6.4.1.2)	2018-04-02	2	2018-04-12
		Malonyl-CoA reductase* (1.2.1.75)	n.d.	n.d.	n.d.
		Propionyl-CoA synthase* (6.2.1.17)	0.1	0.1	0.1
		Propionyl CoA-Carboxilase (6.4.1.3)	2018-02-01	2018-04-01	2018-02-11
		Methylmalonyl-CoA epimerase*/Methylmalonyl-CoA mutase (5.1.99.1)	0.3	0.6	2018-01-06
		succinyl-CoA---L-malate CoA-transferase (2.8.3.22)	n.d.	2018-01-01	n.d.
		Succinate dehydrogenase (1.3.5.1)	0.8	n.d.	2018-02-06
		Fumarate hydratase (4.2.1.2)	2018-04-01	2	2018-09-08
	Calvin Cycle	Transketolase (EC 2.2.1.1)	2018-06-01	2018-01-02	3
		Ribulose-phosphate 3-epimerase (EC 5.1.3.1)	0.7	n.d.	0.6
		Phosphoribulokinase (EC 2.7.1.19)	0.1	0.5	n.d.
		Ribulose bisphosphate carboxylase (EC 4.1.1.39)*	0.2	0.5	0.30
		Phosphoglycerate kinase (EC 2.7.2.3)	2	2018-04-01	2018-09-09
		NAD-dependent glyceraldehyde-3-phosphate dehydrogenase (EC 1.2.1.12)	0.8	0.4	2018-06-10
		Fructose-1,6-bisphosphatase, type I (EC 3.1.3.11)	0.19	2018-02-01	2018-03-05
		Fructose-bisphosphate aldolase (EC 4.1.2.13)	n.d.	2018-06-01	2018-02-10
	3-Hydroxypropionate/4-Hydroxybutyrate (3HP/4HB)	Acetyl-CoA C-acetyltransferase. (EC 2.3.1.9)	2.9	2.3	2.6
		Acetyl-coenzyme_A_carboxyl (EC 6.4.1.2)	2.4	2	1.2
		Malonyl CoA reductase (malonate semialdehyde-forming)* nmar1110	0.0172938	0.121909	n.d.
		3-hydroxypropionate dehydrogenase (NADP+); (EC 1.1.1.298)	0.07	0.24	0.07
		3-hydroxypropionyl-CoA synthase. (EC 6.2.1.36)	n.d.	n.d.	0.3
		3-hydroxypropionyl-CoA dehydratase. (EC 4.2.1.116)	n.d.	n.d.	n.d.
		Acrylyl-CoA reductase (NADPH) (EC 1.3.1.84)	0.5	0.2	n.d.
		Propionyl-CoA carboxylase (EC 6.4.1.3)* Nmar_0274	0.0208027	0.230174	0.00321573
		Methylmalonyl-CoA epimerase.(EC 5.1.99.1)	0.3	0.6	0.1
		16-hydroxysteroid epimerase. (EC 5.1.99.2)	n.d.	n.d.	n.d.
		Succinyl-CoA reductase (EC 1.2.1.76)	n.d.	n.d.	n.d.
		succinate semialdehyde reductase (NADPH) (EC 1.1.1.-)	n.d.	n.d.	n.d.
		4-hydroxybutyrate-CoA synthetase (EC 6.2.1.40)	n.d.	n.d.	n.d.
		4-hydroxybutanoyl-CoA dehydratase (EC 4.2.1.120)* nmar0207	0.06	0.3	0.00601038
		crotonyl hydrase; (EC 4.2.1.17)	5.2	5.9	6.3
		3-hydroxyacyl-CoA dehydrogenase. (EC 1.1.1.35)	3.6	2.8	3
	Reductive acetyl-CoA pathway	Anaerobic carbon-monoxide dehydrogenase (EC 1.2.7.4)*	0.47	1.98	0.77
Sulfur cycle	Sulfate oxidation-dissimilatory	Dissimilatory sulfite reductase, alpha subunit (EC 1.8.99.3) (DsrA)	0.05	0.08	n.d.
		Dissimilatory sulfite reductase, beta subunit (EC 1.8.99.3) (DsrB)	0.03	0.07	0.02
		Sulfite reduction-associated complex DsrJ protein	0.52	0.09	n.d.
		Sulfite reduction-associated complex DsrK protein	0.52	0.22	0.26
		Sulfite reduction-associated complex DsrM protein	0.49	0.23	0.15
		Sulfite reduction-associated complex DsrO protein	0.42	0.19	0
		Sulfite reduction-associated complex DsrP protein	0.5	0.21	n.d.
		Adenylylsulfate reductase alphasubunit (EC 1.8.99.2) (AprA)	0.58	0.33	0.11
		Adenylylsulfate reductase beta subunit (EC 1.8.99.2) (AprB)	n.d.	0.2	0.01
		Sulfate adenylyltransferase;subunit 1 2(EC 2.7.7.4) (Sat)	1.6	0.68	0.48
	Sox complex	Sulfur oxidation protein SoxX	0.09	0.34	0.03
		sulfur oxidation protein SoxA	0.15	0.43	0.06
		Sulfur oxidation protein SoxB	0.15	0.24	0.17
		Sulfur oxidation protein SoxY	0.16	0.39	0.05
		Sulfur oxidation protein SoxZ	0.07	0.38	0.05
	Taurine degradation	Taurine transport (tauABC)	3.15	1.21	0.96
		Alpha-ketoglutarate-dependent taurine dioxygenase (EC 1.14.11.17)	1.34	1.68	1.02
	Sulfate reduction-Assimilatory	APS kinase (PF01583.18)* (EC 2.7.7.4)	0.12	0.91	0.35
		Phosphoadenylyl-sulfate reductase [thioredoxin] (EC 1.8.4.8)	0.11	0.55	0.06
		Adenylylsulfate reductase alpha-and-Beta subunit (EC 1.8.99.2)	0.58	0.53	0.13
		Ferredoxin--sulfite reductase (EC 1.8.7.1)	0.15	0.38	0.04
		Serine acetyltransferase (EC 2.3.1.30)	0.79	0.91	0.47
		Cysteine synthase (EC 2.5.1.47)	1.62	2.15	0.62
	Alkanesulfonate degradation	Alkanesulfonates-binding protein	0.02	0.12	n.d.
		Alkanesulfonates ABC transporter ATP-binding protein / Sulfonate ABC transporter. ATP-binding subunit SsuB	0.16	0.13	0.03
		Alkanesulfonates transport system permease protein	n.d.	0.74	0.17
		Alkanesulfonate monooxygenase (EC 1.14.14.5)	n.d.	0.19	0.11
	Degradation de DMSP-transport DMSP	L-proline glycine betaine ABC transport system permease protein ProVWY (TC 3.A.1.12.1)	11.15	4.06	3.01
	Transport DMSP	High-affinity choline uptake protein BetT	0.94	1.2	0.55
	DMSP degradation by methylation pathway	Dimethylsulfoniopropionate demethylase/Aminomethyl transferase family protein (DmdA)	0.6	0.52	1.04
		3-methylmercaptopropionyl-CoA ligase (EC 6.2.1.44) (DmdB)	1.24	0.65	1.08
		Acyl-CoA dehydrogenase (EC 1.3.8.7)/3-methylmercaptopropionyl-CoA dehydrogenase (DmdC)	1.24	0.65	1.51
		3-methylthioacryloyl-CoA hydratase 2 (DmdD2)	0.04	0.26	0.05
	DMSP degradation by cleavage of DMSP	Dimethylsulfoniopropionate_CoA_transferase/lyase_DddD._3-hydroxypropionate_generating (DddD)	0.26	0.13	n.d.
		3-hydroxypropionate_dehydrogenase_DddA._flavin-containing_(EC_1.1.1.59) (DddA)	n.d.	n.d.	0.05
		alonate-semialdehyde_dehydrogenase_(EC_1.2.1.18) (DddC)	n.d.	n.d.	0.01
	DMS degradation to DMSO	Anaerobic_dimethyl_sulfoxide_reductase_chain_A_B_C_(EC_1.8.5.3)	0.27	1.01	0.41
Phosphorus cycle		Polyphosphate_kinase_(EC_2.7.4.1)	0.59	0.6	0.29
		Exopolyphosphatase_(EC_3.6.1.11)	0.27	1.13	0.43
		Phosphate_transport_system_permease_protein_PstA_(TC_3.A.1.7.1)	1.02	0.85	0.18
		Phosphate_transport_ATP-binding_protein_PstB_(TC_3.A.1.7.1)	0.79	1.26	0.34
		Phosphate_transport_system_permease_protein_PstC_(TC_3.A.1.7.1)	1.04	0.89	0.21
		Phosphate_ABC_transporter,_periplasmic_phosphate-binding_protein_PstS_(TC_3.A.1.7.1)	1.04	1.49	0.23
n.d

## Sheet: Sup_table_9_confirmation_blast
Supplementary Table S9: Key genes for nutrient cycles.
Myxilla sp.	ORF ID	Best diamond hit in seed database	BLAST hit in NCBI nr database	Taxonomy	Identity (%)	RPKG
Nitrogen metabolism
Ammonia oxidation	gene_2374	AmoA (PF05145.10)	AbrB family transcriptional regulator [Litoreibacter albidus]	Bacteria; Proteobacteria; Alphaproteobacteria; Rhodobacterales; Rhodobacteraceae; Litoreibacter	56.6	0.0184024
Ammonia oxidation	gene_45498	AmoC (PF04896.10)	MULTISPECIES: ammonia monooxygenase [Nitrosopumilus]	Archaea; Thaumarchaeota; Nitrosopumilales; Nitrosopumilaceae	100	0.0117654
Nitrate reduction	gene_18758	Periplasmic_nitrate_reductase_precursor_(EC_1.7.99.4)	nitrate reductase catalytic subunit [Cellulophaga algicola]	Bacteria; Bacteroidetes; Flavobacteriia; Flavobacteriales; Flavobacteriaceae; Cellulophaga	95.6	0.0211086
Nitrate reduction	gene_39709	Respiratory_nitrate_reductase_subunit,_conjectural_(EC_1.7.99.4)	putative Nitrite oxidoreductase, gamma subunit [Nitrospina gracilis 3/211]	Bacteria; Nitrospinae/Tectomicrobia group; Nitrospinae; Nitrospinia; Nitrospinales; Nitrospinaceae; Nitrospina	43.7	0.0883313
Nitrate reduction	gene_110577	Respiratory_nitrate_reductase_subunit,_conjectural_(EC_1.7.99.4)	nitrite oxidoreductase, gamma subunit [Nitrospina sp. SCGC_AAA799_C22]	Bacteria; Nitrospinae/Tectomicrobia group; Nitrospinae; Nitrospinia; Nitrospinales; Nitrospinaceae; Nitrospina	76.6	0.107318
Nitrate reduction	gene_110575	Respiratory_nitrate_reductase_alpha_chain_(EC_1.7.99.4)	nitrate oxidoreductase subunit alpha [Nitrospina sp. SCGC_AAA799_A02]	Bacteria; Nitrospinae/Tectomicrobia group; Nitrospinae; Nitrospinia; Nitrospinales; Nitrospinaceae; Nitrospina	95.2	0.097019
Nitrate reduction	gene_110576	Respiratory_nitrate_reductase_beta_chain_(EC_1.7.99.4)	nitrate oxidoreductase subunit beta [Nitrospina sp. SCGC_AAA799_C22]	Bacteria; Nitrospinae/Tectomicrobia group; Nitrospinae; Nitrospinia; Nitrospinales; Nitrospinaceae; Nitrospina	97.9	0.131408
Nitrite reduction	gene_12275	Nitrite_reductase_[NAD(P)H]_small_subunit_(EC_1.7.1.4)	nitrite reductase [Planctomycetaceae bacterium TMED10]	Bacteria; Planctomycetes; Planctomycetia; Planctomycetales; Planctomycetaceae	45.2	0.0851499
Nitrite reduction	gene_130628	Nitrite_reductase_probable_[NAD(P)H]_subunit_(EC_1.7.1.4)	NAD(P)/FAD-dependent oxidoreductase [Gammaproteobacteria bacterium]	Bacteria; Proteobacteria; Gammaproteobacteria	90.2	0.0224279
Nitrite reduction	gene_110359	Nitrite_reductase_probable_[NAD(P)H]_subunit_(EC_1.7.1.4)	NAD(P)/FAD-dependent oxidoreductase [Gammaproteobacteria bacterium]	Bacteria; Proteobacteria; Gammaproteobacteria	56.8	0.269989
Nitrite reduction	gene_22918	Nitrite_reductase_probable_[NAD(P)H]_subunit_(EC_1.7.1.4)	FAD-dependent oxidoreductase [Cycloclasticus sp.]	Bacteria; Proteobacteria; Gammaproteobacteria; Thiotrichales; Piscirickettsiaceae; Cycloclasticus	88.9	0.0643214
Nitrite reduction	gene_90909	Nitrite_reductase_probable_[NAD(P)H]_subunit_(EC_1.7.1.4)	NAD(P)/FAD-dependent oxidoreductase [Gammaproteobacteria bacterium]	Gammaproteobacteria bacterium	56.6	0.516205
Nitrite reduction	gene_134841	Ferredoxin--nitrite_reductase_(EC_1.7.7.1)	ferredoxin--nitrite reductase [Nitrospinae bacterium CG11_big_fil_rev_8_21_14_0_20_56_8]	Bacteria; Nitrospinae/Tectomicrobia group; Nitrospinae	66.2	0.113533
Nitrite reduction	gene_89572	Copper-containing_nitrite_reductase_(EC_1.7.2.1)	cytochrome C [Flavobacteriaceae bacterium MAR_2009_75]	Bacteria; Bacteroidetes; Flavobacteriia; Flavobacteriales; Flavobacteriaceae	71.4	0.0205055
Nitrite reduction	gene_90936	Copper-containing_nitrite_reductase_(EC_1.7.2.1)	nitrite reductase, copper-containing [Rappaport israeli]	Bacteria; Proteobacteria; Gammaproteobacteria; Cardiobacteriales; Cardiobacteriaceae; Rappaport	66.7	0.444012
Nitrite reduction	gene_40943	Copper-containing_nitrite_reductase_(EC_1.7.2.1)	copper-containing nitrite reductase, partial [uncultured marine thaumarchaeote]	Archaea; Thaumarchaeota; environmental samples	88.4	0.0208027
Nitrite reduction	gene_69066	Copper-containing_nitrite_reductase_(EC_1.7.2.1)	nitrite reductase, copper-containing [Rubritalea profundi]	Bacteria; Verrucomicrobia; Verrucomicrobiae; Verrucomicrobiales; Rubritaleaceae; Rubritalea	88.6	0.0205055
Nitrite reduction	gene_15770	Copper-containing_nitrite_reductase_(EC_1.7.2.1)	dehydrogenase [Pedosphaera sp. Tous-C6FEB]	Bacteria; Verrucomicrobia; Verrucomicrobiae; Verrucomicrobiales; Verrucomicrobia subdivision 3; Pedosphaera		0.0310913
Nitrite reduction	gene_39825	Copper-containing_nitrite_reductase_(EC_1.7.2.1)	nitrite reductase, copper-containing [Proteobacteria bacterium]	Bacteria; Proteobacteria	69.3	0.726465
Nitric oxide reduction	gene_27788	Nitric-oxide_reductase_(EC_1.7.99.7),_quinol-dependent	nitric-oxide reductase large subunit [Hyphomonas johnsonii]	Bacteria; Proteobacteria; Alphaproteobacteria; Rhodobacterales; Hyphomonadaceae; Hyphomonas	87.9	0.0144988
Nitric oxide reduction	gene_81066	Nitric-oxide_reductase_(EC_1.7.99.7),_quinol-dependent	nitric oxide reductase large subunit [SAR86 cluster bacterium]	Bacteria; Proteobacteria; Gammaproteobacteria; SAR86 cluster	70.1	0.109821
Nitric oxide reduction	gene_39371	Nitric-oxide_reductase_(EC_1.7.99.7),_quinol-dependent	nitric-oxide reductase large subunit [Bathymodiolus azoricus thioautotrophic gill symbiont]	Bacteria; Proteobacteria; Gammaproteobacteria; sulfur-oxidizing symbionts	80.2	0.0590928
Nitrous oxide reduction	gene_90512	Nitrous-oxide_reductase_(EC_1.7.99.6)	Sec-dependent nitrous-oxide reductase [Maribacter arcticus]	Bacteria; Bacteroidetes; Flavobacteriia; Flavobacteriales; Flavobacteriaceae; Maribacter	97.7	0.033381
Urea degradation	gene_36073	Urease_alpha_subunit_(EC_3.5.1.5)	urease subunit alpha [Mesorhizobium sp. Root552]	Bacteria; Proteobacteria; Alphaproteobacteria; Rhizobiales; Phyllobacteriaceae; Mesorhizobium	88.7	0.0202167
Urea degradation	gene_16343	Urease_alpha_subunit_(EC_3.5.1.5)	urea amidohydrolase, partial [uncultured thaumarchaeote]	Archaea; Thaumarchaeota; environmental samples	94.6	0.031204
Urea degradation	gene_22608	Urease_beta_subunit_(EC_3.5.1.5)	Urease subunit beta [Candidatus Nitrosopumilus piranensis]	Archaea; Thaumarchaeota; Nitrosopumilales; Nitrosopumilaceae; Nitrosopumilus	86.4	0.0483837
Creatinine degradation	gene_67495	Creatinine_amidohydrolase_(EC_3.5.2.10)	creatininase [Pseudomonas jinjuensis]	Bacteria; Proteobacteria; Gammaproteobacteria; Pseudomonadales; Pseudomonadaceae; Pseudomonas	65.0	0.284843
Creatinine degradation	gene_67496	Creatinase_(EC_3.5.3.3)	creatininase [Paraburkholderia sacchari]	Bacteria; Proteobacteria; Betaproteobacteria; Burkholderiales; Burkholderiaceae; Paraburkholderia	75.8	0.340053
Creatinine degradation	gene_21203	Creatinase_(EC_3.5.3.3)	creatininase [Aquisalimonas asiatica]	Bacteria; Proteobacteria; Gammaproteobacteria; Chromatiales; Ectothiorhodospiraceae; Aquisalimonas	71.1	0.538269
Allophanate degradation	gene_82753	Allophanate_hydrolase_2_subunit_1_(EC_3.5.1.54)	allophanate hydrolase subunit 1 [Sulfurospirillum halorespirans]	Bacteria; Proteobacteria; Epsilonproteobacteria; Campylobacterales; Campylobacteraceae; Sulfurospirillum	42.8	0.068057
Allophanate degradation	gene_128949	Allophanate_hydrolase_2_subunit_2_(EC_3.5.1.54)	allophanate hydrolase 2 subunit 1 [uncultured bacterium]	Bacteria; environmental samples	92.1	0.0224279
Allophanate degradation	gene_35545	Allophanate_hydrolase_2_subunit_2_(EC_3.5.1.54)	allophanate hydrolase [Vibrio scophthalmi]	Bacteria; Proteobacteria; Gammaproteobacteria; Vibrionales; Vibrionaceae; Vibrio	38.1	0.0839406
	ORF ID	Best diamond hit in seed database	Best BLAST hit in NCBI nr database	Taxonon associated	Identity	RPKG
Carbon metabolism
rTCA	gene_34607	2-oxoglutarate_oxidoreductase,_gamma_subunit_(EC_1.2.7.3)_/_2-oxoglutarate_oxidoreductase,_alpha_subunit_(EC_1.2.7.3)	2-oxoglutarate ferredoxin oxidoreductase subunit alpha [Polyangiaceae bacterium UTPRO1]	Bacteria; Proteobacteria; Deltaproteobacteria; Myxococcales; Sorangiineae; Polyangiaceae	79.2	0.0186413
rTCA	gene_46165	2-oxoglutarate_oxidoreductase,_beta_subunit_(EC_1.2.7.3)	2-oxoacid:ferredoxin oxidoreductase subunit beta [Jatrophihabitans endophyticus]	Bacteria; Actinobacteria; Frankiales; Frankiaceae; Jatrophihabitans	88.2	0.0186413
rTCA	gene_1118	2-oxoglutarate_oxidoreductase,_alpha_subunit_(EC_1.2.7.3)	2-oxoacid:acceptor oxidoreductase subunit alpha [Mycobacterium kubicae]	Bacteria; Actinobacteria; Corynebacteriales; Mycobacteriaceae; Mycobacterium	53.8	0.0184024
rTCA	gene_89650	2-oxoglutarate_oxidoreductase,_gamma_subunit_(EC_1.2.7.3)_/_2-oxoglutarate_oxidoreductase,_alpha_subunit_(EC_1.2.7.3)	ferredoxin oxidoreductase [Gammaproteobacteria bacterium 50_400_T64]	Bacteria; Proteobacteria; Gammaproteobacteria	70.5	0.0184024
rTCA	gene_21464	2-oxoglutarate_oxidoreductase,_gamma_subunit_(EC_1.2.7.3)_/_2-oxoglutarate_oxidoreductase,_alpha_subunit_(EC_1.2.7.3)	2-oxoglutarate oxidoreductase subunit KorA [Alphaproteobacteria bacterium MarineAlpha10_Bin3]	Bacteria; Proteobacteria; Alphaproteobacteria	66.7	0.0358846
rTCA	gene_39786	2-oxoglutarate_oxidoreductase,_alpha_subunit_(EC_1.2.7.3)	2-oxoacid:acceptor oxidoreductase subunit alpha [Sphingosinicella sp. GL-C-18]	Bacteria; Proteobacteria; Alphaproteobacteria; Sphingomonadales; Sphingomonadaceae; Sphingosinicella	61.0	0.0164987
rTCA	gene_45921	2-oxoglutarate_oxidoreductase,_gamma_subunit_(EC_1.2.7.3)_/_2-oxoglutarate_oxidoreductase,_alpha_subunit_(EC_1.2.7.3)	MULTISPECIES: 2-oxoacid:acceptor oxidoreductase subunit alpha [Nitrosopumilus]	Archaea; Thaumarchaeota; Nitrosopumilales; Nitrosopumilaceae	88.8	0.0161279
rTCA	gene_1577	2-oxoglutarate_oxidoreductase,_beta_subunit_(EC_1.2.7.3)	2-oxoacid:ferredoxin oxidoreductase subunit beta [Myxococcales bacterium SG8_38]	Bacteria; Proteobacteria; Deltaproteobacteria; Myxococcales	81.6	0.01527
rTCA	gene_117039	2-oxoglutarate_oxidoreductase,_beta_subunit_(EC_1.2.7.3)	2-oxoacid:ferredoxin oxidoreductase subunit beta [SAR86 cluster bacterium]	Bacteria; Proteobacteria; Gammaproteobacteria; SAR86 cluster	71.1	0.0287077
rTCA	gene_99493	2-oxoglutarate_oxidoreductase,_beta_subunit_(EC_1.2.7.3)	2-oxoacid:ferredoxin oxidoreductase subunit beta [Nitrosopumilales archaeon CG_4_9_14_0_2_um_filter_34_16]	pendiente	97.5	0.0241241
rTCA	gene_90737	2-oxoglutarate_oxidoreductase,_alpha_subunit_(EC_1.2.7.3)	2-oxoglutarate ferredoxin oxidoreductase subunit alpha, partial [SAR86 cluster bacterium]	Archaea; Thaumarchaeota; Nitrosopumilales	84.4	0.0441656
rTCA	gene_96835	2-oxoglutarate_oxidoreductase,_gamma_subunit_(EC_1.2.7.3)_/_2-oxoglutarate_oxidoreductase,_alpha_subunit_(EC_1.2.7.3)	2-oxoacid:acceptor oxidoreductase, alpha subunit [Candidatus Nitrosopumilus salaria BD31]	Archaea; Thaumarchaeota; Nitrosopumilales; Nitrosopumilaceae; Nitrosopumilus	90.3	0.0428473
rTCA	gene_39785	2-oxoglutarate_oxidoreductase,_beta_subunit_(EC_1.2.7.3)	2-oxoglutarate oxidoreductase subunit KorB [bacterium HR33]	bacterium HR33	78.0	0.0193101
rTCA	gene_90736	2-oxoglutarate_oxidoreductase,_beta_subunit_(EC_1.2.7.3)	2-oxoacid:ferredoxin oxidoreductase subunit beta [SAR86 cluster bacterium]	Bacteria; Proteobacteria; Gammaproteobacteria; SAR86 cluster	92.3	0.0492836
rTCA	gene_116210	2-oxoglutarate_oxidoreductase,_alpha_subunit_(EC_1.2.7.3)	2-oxoglutarate ferredoxin oxidoreductase subunit alpha, partial [SAR86 cluster bacterium]	Bacteria; Proteobacteria; Gammaproteobacteria; SAR86 cluster	90.3	0.0418073
rTCA	gene_19969	2-oxoglutarate_oxidoreductase,_gamma_subunit_(EC_1.2.7.3)_/_2-oxoglutarate_oxidoreductase,_alpha_subunit_(EC_1.2.7.3)	ferredoxin oxidoreductase [SAR86 cluster bacterium]	Bacteria; Proteobacteria; Gammaproteobacteria; SAR86 cluster	88.6	0.0364542
rTCA	gene_60968	2-oxoglutarate_oxidoreductase,_gamma_subunit_(EC_1.2.7.3)_/_2-oxoglutarate_oxidoreductase,_alpha_subunit_(EC_1.2.7.3)	ferredoxin oxidoreductase [SAR86 cluster bacterium]	Bacteria; Proteobacteria; Gammaproteobacteria; SAR86 cluster	84.0	0.0404967
rTCA	gene_60969	2-oxoglutarate_oxidoreductase,_beta_subunit_(EC_1.2.7.3)	2-oxoglutarate ferredoxin oxidoreductase subunit beta [SAR86 cluster bacterium]	Bacteria; Proteobacteria; Gammaproteobacteria; SAR86 cluster	90.9	0.0407779
rTCA	gene_29619	2-oxoglutarate_oxidoreductase,_alpha_subunit_(EC_1.2.7.3)	2-oxoacid:acceptor oxidoreductase subunit alpha [Altererythrobacter epoxidivorans]	Bacteria; Proteobacteria; Alphaproteobacteria; Sphingomonadales; Erythrobacteraceae; Altererythrobacter	66.8	0.0566067
rTCA	gene_14350	Succinyl-CoA_ligase_[ADP-forming]_beta_chain_(EC_6.2.1.5)	ATP citrate lyase subunit beta [Nitrospina gracilis]	Bacteria; Nitrospinae/Tectomicrobia group; Nitrospinae; Nitrospinia; Nitrospinales; Nitrospinaceae; Nitrospina	80.1	0.0950136
rTCA	gene_14351	Succinyl-CoA_ligase_[ADP-forming]_alpha_chain_(EC_6.2.1.5)	ATP citrate lyase subunit alpha [Nitrospina gracilis]	Bacteria; Nitrospinae/Tectomicrobia group; Nitrospinae; Nitrospinia; Nitrospinales; Nitrospinaceae; Nitrospina	78.4	0.0571746
rTCA	gene_103484	Succinyl-CoA_ligase_[ADP-forming]_alpha_chain_(EC_6.2.1.5)	ATP citrate lyase subunit alpha [Nitrospina gracilis]	Bacteria; Nitrospinae/Tectomicrobia group; Nitrospinae; Nitrospinia; Nitrospinales; Nitrospinaceae; Nitrospina	67.8	0.102772
rTCA	gene_341	Fumarate_reductase_flavoprotein_subunit_(EC_1.3.5.4)	MULTISPECIES: succinate dehydrogenase/fumarate reductase flavoprotein subunit [Marine Group I]	Archaea; Thaumarchaeota; unclassified Thaumarchaeota	95.8	0.0301129
rTCA	gene_5793	Fumarate_reductase_iron-sulfur_protein_(EC_1.3.5.4)	MULTISPECIES: succinate dehydrogenase iron-sulfur subunit [Nitrosopumilus]	Archaea; Thaumarchaeota; Nitrosopumilales; Nitrosopumilaceae	95.2	0.0574153
rTCA	gene_83836	Fumarate_reductase_flavoprotein_subunit_(EC_1.3.5.4)	MULTISPECIES: succinate dehydrogenase/fumarate reductase flavoprotein subunit [Nitrosopumilus]	Archaea; Thaumarchaeota; Nitrosopumilales; Nitrosopumilaceae	98.8	0.0337737
Calvin	gene_37900	Ribulose_bisphosphate_carboxylase_large_chain_(EC_4.1.1.39)	ribulose-bisphosphate carboxylase large subunit [Candidatus Thioglobus singularis]	Bacteria; Proteobacteria; Gammaproteobacteria; Candidatus Thioglobus	92.9	0.0612104
Calvin	gene_37901	Ribulose_bisphosphate_carboxylase_small_chain_(EC_4.1.1.39)	ribulose bisphosphate carboxylase small subunit [Candidatus Thioglobus sp. TMED218]	Bacteria; Proteobacteria; Gammaproteobacteria; Candidatus Thioglobus	84.9	0.119615
3HP/4HB	gene_40548	4-hydroxybutanoyl-CoA_dehydratase_(EC_4.2.1.120)_/_Vinylacetyl-CoA_Delta-isomerase_(EC_5.3.3.3)	4-hydroxybutyryl-CoA dehydratase, partial [uncultured archaeon]	Archaea; environmental samples	100	0.0131687
3HP/4HB	gene_95441	4-hydroxybutanoyl-CoA_dehydratase_(EC_4.2.1.120)_/_Vinylacetyl-CoA_Delta-isomerase_(EC_5.3.3.3)	4-hydroxybutyryl-CoA dehydratase, partial [uncultured archaeon]	Archaea; environmental samples	100	0.0208027
3HP/4HB	gene_115683	4-hydroxybutanoyl-CoA_dehydratase_(EC_4.2.1.120)_/_Vinylacetyl-CoA_Delta-isomerase_(EC_5.3.3.3)	MULTISPECIES: 4-hydroxybutyryl-CoA dehydratase [Nitrosopumilus]	Archaea; Thaumarchaeota; Nitrosopumilales; Nitrosopumilaceae	94.3	0.0273406
3HP/4HB	gene_77989	Alcohol_dehydrogenase_(EC_1.1.1.1)	iron-containing alcohol dehydrogenase [Nitrosopumilus sp. Nsub]	Archaea; Thaumarchaeota; Nitrosopumilales; Nitrosopumilaceae; Nitrosopum	92.8	0.0172938
3HP/4HB	gene_52793	Biotin_carboxylase_of_acetyl-CoA_carboxylase_(EC_6.3.4.14)_/_Biotin_carboxyl_carrier_protein_of_acetyl-CoA_carboxylase	acetyl-CoA carboxylase biotin carboxyl carrier protein subunit [Nitrosopumilales archaeon CG_4_9_14_0_2_um_filter_34_16]	Archaea; Thaumarchaeota; Nitrosopumilales	91.2	0.0208027
WL	gene_63745	Carbon_monoxide_dehydrogenase_large_chain_(EC_1.2.99.2)	carbon-monoxide dehydrogenase large subunit [Rhizobiales bacterium]	Bacteria; Proteobacteria; Alphaproteobacteria; Rhizobiales	84.3	0.0205055
WL	gene_96672	Carbon_monoxide_dehydrogenase_large_chain_(EC_1.2.99.2)	carbon monoxide dehydrogenase [Chloroflexi bacterium 13_1_20CM_66_33]	Bacteria; Chloroflexi	63.1	0.0205055
WL	gene_96980	Carbon_monoxide_dehydrogenase_large_chain_(EC_1.2.99.2)	carbon monoxide dehydrogenase form II large subunit, partial [uncultured bacterium]	Bacteria; environmental samples	69.4	0.0199359
WL	gene_75605	Carbon_monoxide_dehydrogenase_large_chain_(EC_1.2.99.2)	carbon monoxide dehydrogenase form II large subunit, partial [uncultured bacterium]	Bacteria; environmental samples	93.2	0.0387941
WL	gene_34205	Carbon-monoxide_dehydrogenase_form_II,_large_subunit_(EC_1.2.99.2)	carbon monoxide dehydrogenase, partial [uncultured bacterium]	Bacteria; environmental samples	73.9	0.0163112
WL	gene_89726	Carbon_monoxide_dehydrogenase_large_chain_(EC_1.2.99.2)	carbon monoxide dehydrogenase large chain [Silicibacter sp. TrichCH4B]	Bacteria; Proteobacteria; Alphaproteobacteria; Rhodobacterales; Rhodobacteraceae; Ruegeria	85.9	0.0289976
WL	gene_60340	Carbon_monoxide_dehydrogenase_small_chain_(EC_1.2.99.2)	2Fe-2S ferredoxin [OM182 bacterium MED-G28]	Bacteria; Proteobacteria; Gammaproteobacteria; OMG group; OM182 clade	80.7	0.0723723
WL	gene_60288	Carbon_monoxide_dehydrogenase_medium_chain_(EC_1.2.99.2)	carbon monoxide dehydrogenase, partial [Bordetella pertussis]	Bacteria; Proteobacteria; Betaproteobacteria; Burkholderiales; Alcaligenaceae; Bordetella	45.6	0.0593134
WL	gene_82829	Carbon_monoxide_dehydrogenase_medium_chain_(EC_1.2.99.2)	carbon monoxide dehydrogenase [Oceanibaculum indicum]	Bacteria; Proteobacteria; Alphaproteobacteria; Rhodospirillales; Rhodospirillaceae; Oceanibaculum	57.1	0.0305401
WL	gene_60289	Carbon_monoxide_dehydrogenase_small_chain_(EC_1.2.99.2)	(2Fe-2S)-binding protein [Rhodospirillales bacterium URHD0088]	Bacteria; Proteobacteria; Alphaproteobacteria; Rhodospirillales; unclassified Rhodospirillales	61.9	0.0501882
WL	gene_92862	Carbon_monoxide_dehydrogenase_medium_chain_(EC_1.2.99.2)	xanthine dehydrogenase family protein subunit M [Rhizobium loessense]	Bacteria; Proteobacteria; Alphaproteobacteria; Rhizobiales; Rhizobiaceae; Rhizobium/Agrobacterium group; Rhizobium	65.8	0.0276035
WL	gene_47442	Carbon_monoxide_dehydrogenase_large_chain_(EC_1.2.99.2)_parolog_without_usual_motifs	carbon monoxide dehydrogenase [Aeromonas finlandiensis]	Bacteria; Proteobacteria; Gammaproteobacteria; Aeromonadales; Aeromonadaceae; Aeromonas	63.4	0.0331242
WL	gene_82830	Carbon_monoxide_dehydrogenase_large_chain_(EC_1.2.99.2)_parolog_without_usual_motifs	carbon monoxide dehydrogenase [Oceanibaculum pacificum]	Bacteria; Proteobacteria; Alphaproteobacteria; Rhodospirillales; Rhodospirillaceae; Oceanibaculum	63.3	0.0508744
WL	ORF ID	Best diamond hit in seed database	Best BLAST hit in NCBI nr database	Taxonon associated	Identity	RPKG
Sulfur metabolism
Sox complex	gene_127169	sulfur_oxidation_protein_SoxA	sulfur oxidation c-type cytochrome SoxA [Cycloclasticus sp. symbiont of Bathymodiolus heckerae]	Bacteria; Proteobacteria; Gammaproteobacteria; Thiotrichales; Piscirickettsiaceae; Cycloclasticus	82.1	0.0184024
Sox complex	gene_30424	sulfur_oxidation_protein_SoxA	sulfur oxidation c-type cytochrome SoxA [Cycloclasticus sp. symbiont of Bathymodiolus heckerae]	Bacteria; Proteobacteria; Gammaproteobacteria; Thiotrichales; Piscirickettsiaceae; Cycloclasticus	86.6	0.0426352
Sox complex	gene_125929	sulfur_oxidation_protein_SoxA	sulfur oxidation c-type cytochrome SoxA [endosymbiont of Bathymodiolus sp.]	Bacteria; Proteobacteria; Gammaproteobacteria	67.7	0.0859208
Sox complex	gene_128441	Sulfur_oxidation_protein_SoxB	thiosulfohydrolase SoxB [Sulfitobacter noctilucicola]	Bacteria; Proteobacteria; Alphaproteobacteria; Rhodobacterales; Rhodobacteraceae; Sulfitobacter	90	0.0128159
Sox complex	gene_30426	Sulfur_oxidation_protein_SoxB	thiosulfohydrolase SoxB [Cycloclasticus sp. symbiont of Bathymodiolus heckerae]	Bacteria; Proteobacteria; Gammaproteobacteria; Thiotrichales; Piscirickettsiaceae; Cycloclasticus	89.2	0.049157
Sox complex	gene_41152	Sulfur_oxidation_protein_SoxB	thiosulfohydrolase SoxB [Bathymodiolus thermophilus thioautotrophic gill symbiont]	Bacteria; Proteobacteria; Gammaproteobacteria; sulfur-oxidizing symbionts	69	0.0840335
Sox complex	gene_125926	Sulfur_oxidation_protein_SoxX	sulfur oxidation c-type cytochrome SoxX [Gammaproteobacteria bacterium SG8_31]	Bacteria; Proteobacteria; Gammaproteobacteria	66	0.0629554
Sox complex	gene_73439	Sulfur_oxidation_protein_SoxX	sulfur oxidation c-type cytochrome SoxX [Cycloclasticus sp.]	Bacteria; Proteobacteria; Gammaproteobacteria; Thiotrichales; Piscirickettsiaceae; Cycloclasticus	85	0.024748
Sox complex	gene_127171	Sulfur_oxidation_protein_SoxY	thiosulfate oxidation carrier protein SoxY [Cycloclasticus sp.]	Bacteria; Proteobacteria; Gammaproteobacteria; Thiotrichales; Piscirickettsiaceae; Cycloclasticus	94	0.0404333
Sox complex	gene_73440	Sulfur_oxidation_protein_SoxY	thiosulfate oxidation carrier protein SoxY [Cycloclasticus sp. symbiont of Bathymodiolus heckerae]	Bacteria; Proteobacteria; Gammaproteobacteria; Thiotrichales; Piscirickettsiaceae; Cycloclasticus	86.7	0.0381075
Sox complex	gene_125927	Sulfur_oxidation_protein_SoxY	thiosulfate oxidation carrier protein SoxY [Bathymodiolus septemdierum thioautotrophic gill symbiont]	Bacteria; Proteobacteria; Gammaproteobacteria; sulfur-oxidizing symbionts	63	0.0770676
Sox complex	gene_127170	Sulfur_oxidation_protein_SoxZ	thiosulfate oxidation carrier complex protein SoxZ [Cycloclasticus sp. symbiont of Bathymodiolus heckerae]	Bacteria; Proteobacteria; Gammaproteobacteria; Thiotrichales; Piscirickettsiaceae; Cycloclasticus	92	0.0284234
Sox complex	gene_125928	Sulfur_oxidation_protein_SoxZ	thiosulfate oxidation carrier complex protein SoxZ [Candidatus Ruthia magnifica]	Bacteria; Proteobacteria; Gammaproteobacteria; sulfur-oxidizing symbionts; Candidatus Ruthia	58	0.0418073
Sox complex	gene_14432	Alpha-ketoglutarate-dependent_taurine_dioxygenase_(EC_1.14.11.17)	taurine dioxygenase [bacterium]	Bacteria	87.3	0.0224279
Sox complex	gene_43841	Alpha-ketoglutarate-dependent_taurine_dioxygenase_(EC_1.14.11.17)	taurine dioxygenase [bacterium]	Bacteria	85	0.0211086
Sox complex	gene_69094	Alpha-ketoglutarate-dependent_taurine_dioxygenase_(EC_1.14.11.17)	taurine dioxygenase [Chromatiales bacterium (ex Bugula neritina AB1)]	Bacteria; Proteobacteria; Gammaproteobacteria; Chromatiales; unclassified Chromatiales	73.5	0.0211086
Sox complex	gene_36698	Alpha-ketoglutarate-dependent_taurine_dioxygenase_(EC_1.14.11.17)	MULTISPECIES: TauD/TfdA family dioxygenase [Burkholderiaceae]	Bacteria; Proteobacteria; Betaproteobacteria; Burkholderiales	100	0.0208027
Sox complex	gene_81480	Alpha-ketoglutarate-dependent_taurine_dioxygenase_(EC_1.14.11.17)	taurine dioxygenase [bacterium]	Bacteria	83.3	0.0350094
Sox complex	gene_112635	Alpha-ketoglutarate-dependent_taurine_dioxygenase_(EC_1.14.11.17)	taurine dioxygenase [Anderseniella sp. Alg231-50]	Bacteria; Proteobacteria; Alphaproteobacteria; Rhizobiales; Rhodobiaceae; Anderseniella	52.8	0.376917
Sox complex	gene_24680	Alpha-ketoglutarate-dependent_taurine_dioxygenase_(EC_1.14.11.17)	taurine dioxygenase [Candidatus Puniceispirillum sp. TMED245]	Bacteria; Proteobacteria; Alphaproteobacteria; SAR116 cluster; Candidatus Puniceispirillum	74	0.442448
Sox complex	gene_91935	Alpha-ketoglutarate-dependent_taurine_dioxygenase_(EC_1.14.11.17)	iron-sulfur protein [Proteobacteria bacterium TMED51]	Bacteria; Proteobacteria	64	0.397834
Sulfate oxidation-dissimilatory	gene_65838	Dissimilatory_sulfite_reductase,_alpha_subunit_(EC_1.8.99.3)	dissimilatory-type sulfite reductase subunit alpha [Bathymodiolus thermophilus thioautotrophic gill symbiont]	Bacteria; Proteobacteria; Gammaproteobacteria; sulfur-oxidizing symbionts	84.4	0.0529445
Sulfate oxidation-dissimilatory	gene_12662	Dissimilatory_sulfite_reductase,_beta_subunit_(EC_1.8.99.3)	dissimilatory-type sulfite reductase subunit beta [Bathymodiolus thermophilus thioautotrophic gill symbiont]	Bacteria; Proteobacteria; Gammaproteobacteria; sulfur-oxidizing symbionts	91	0.0340138
Sulfate oxidation-dissimilatory	gene_11955	Adenylylsulfate_reductase_alpha-subunit_(EC_1.8.99.2)	adenylyl-sulfate reductase subunit alpha [Thioalkalivibrio sp. HK1]	Bacteria; Proteobacteria; Gammaproteobacteria; Chromatiales; Ectothiorhodospiraceae; Thioalkalivibrio	79	0.239597
Sulfate oxidation-dissimilatory	gene_21214	Adenylylsulfate_reductase_alpha-subunit_(EC_1.8.99.2)	adenylyl-sulfate reductase subunit alpha [Thioalkalivibrio sp. HK1]	Bacteria; Proteobacteria; Gammaproteobacteria; Chromatiales; Ectothiorhodospiraceae; Thioalkalivibrio	80	0.340711
Sulfate oxidation-dissimilatory	gene_122545	Sulfate_adenylyltransferase_(EC_2.7.7.4)	sulfate adenylyltransferase [Candidatus Nitrosomarinus catalina]	Archaea; Thaumarchaeota; Nitrosopumilales; Nitrosopumilaceae; Candidatus Nitrosomarinus	97.5	0.0181694
Sulfate oxidation-dissimilatory	gene_106737	Sulfate_adenylyltransferase_(EC_2.7.7.4)	sulfate adenylyltransferase [Thiotrichaceae bacterium]	Bacteria; Proteobacteria; Gammaproteobacteria; Thiotrichales; Thiotrichaceae	64	0.0205055
Sulfate oxidation-dissimilatory	gene_85771	Sulfate_adenylyltransferase_(EC_2.7.7.4)	sulfate adenylyltransferase [Gammaproteobacteria bacterium]	Bacteria; Proteobacteria; Gammaproteobacteria	81	0.0193971
Sulfate oxidation-dissimilatory	gene_89911	Sulfate_adenylyltransferase_(EC_2.7.7.4)	sulfate adenylyltransferase [Thioalbus denitrificans]	Bacteria; Proteobacteria; Gammaproteobacteria; Chromatiales; Ectothiorhodospiraceae; Thioalbus	88.3	0.0186413
Sulfate oxidation-dissimilatory	gene_18437	Sulfate_adenylyltransferase_(EC_2.7.7.4)	sulfate adenylyltransferase [Thioploca ingrica]	Bacteria; Proteobacteria; Gammaproteobacteria; Thiotrichales; Thiotrichaceae; Thioploca	57.4	0.020653
Sulfate oxidation-dissimilatory	gene_111613	Sulfate_adenylyltransferase_(EC_2.7.7.4)	sulfate adenylyltransferase [Thiothrix caldifontis]	Bacteria; Proteobacteria; Gammaproteobacteria; Thiotrichales; Thiotrichaceae; Thiothrix	57.7	0.333473
Sulfate oxidation-dissimilatory	gene_111631	Sulfate_adenylyltransferase_(EC_2.7.7.4)	sulfate adenylyltransferase [Gammaproteobacteria bacterium SG8_47]	Bacteria; Proteobacteria; Gammaproteobacteria	81.3	0.317504
Sulfate oxidation-dissimilatory	gene_13221	Sulfate_adenylyltransferase_(EC_2.7.7.4)	sulfate adenylyltransferase [Gammaproteobacteria bacterium SG8_47]	Bacteria; Proteobacteria; Gammaproteobacteria	70.9	0.417761
Sulfate oxidation-dissimilatory	gene_127884	Sulfate_adenylyltransferase_subunit_1_(EC_2.7.7.4)	sulfate adenylyltransferase [Winogradskyella thalassocola]	Bacteria; Bacteroidetes; Flavobacteriia; Flavobacteriales; Flavobacteriaceae; Winogradskyella	87.5	0.0196628
Sulfate oxidation-dissimilatory	gene_101839	Sulfate_adenylyltransferase_subunit_1_(EC_2.7.7.4)	sulfate adenylyltransferase subunit CysD [SAR86 cluster bacterium]	Bacteria; Proteobacteria; Gammaproteobacteria; SAR86 cluster	92	0.0448557
Sulfate oxidation-dissimilatory	gene_133442	Sulfate_adenylyltransferase_subunit_1_(EC_2.7.7.4)	thiosulfohydrolase SoxB [Sulfitobacter noctilucicola]	Bacteria; Proteobacteria; Alphaproteobacteria; Rhodobacterales; Rhodobacteraceae; Sulfitobacter	90.2	0.0590693
Sulfate oxidation-dissimilatory	gene_72984	Sulfate_adenylyltransferase_subunit_1_(EC_2.7.7.4)_/_Adenylylsulfate_kinase_(EC_2.7.1.25)	adenylyl-sulfate kinase [Nitrospinae bacterium CG22_combo_CG10-13_8_21_14_all_47_10]	Bacteria; Nitrospinae/Tectomicrobia group; Nitrospinae	90.4	0.0944331
Sulfate oxidation-dissimilatory	gene_32604	Sulfate_adenylyltransferase_subunit_2_(EC_2.7.7.4)	sulfate adenylyltransferase small subunit [Maribacter sp.]	Bacteria; Bacteroidetes; Flavobacteriia; Flavobacteriales; Flavobacteriaceae; Maribacter	95.7	0.0205055
Sulfate oxidation-dissimilatory	gene_101838	Sulfate_adenylyltransferase_subunit_2_(EC_2.7.7.4)	sulfate adenylyltransferase subunit CysD [SAR86 cluster bacterium]	Bacteria; Proteobacteria; Gammaproteobacteria; SAR86 cluster	92.1	0.0372827
Sulfate oxidation-dissimilatory	gene_72985	Sulfate_adenylyltransferase_subunit_2_(EC_2.7.7.4)	sulfate adenylyltransferase [Nitrospinae bacterium CG22_combo_CG10-13_8_21_14_all_47_10]	Bacteria; Nitrospinae/Tectomicrobia group; Nitrospinae	95.5	0.0964064
Sulfate oxidation-dissimilatory	gene_133443	Sulfate_adenylyltransferase_subunit_2_(EC_2.7.7.4)	sulfate adenylyltransferase small subunit [Cycloclasticus sp. symbiont of Bathymodiolus heckerae]	Bacteria; Proteobacteria; Gammaproteobacteria; Thiotrichales; Piscirickettsiaceae; Cycloclasticus	95.7	0.0611803
	ORF ID	Best diamond hit in seed database	Best BLAST hit in NCBI nr database	Taxonon associated	Identity	RPKG
Phosphorous metabolism
	gene_38641	Polyphosphate_kinase_(EC_2.7.4.1)	polyphosphate kinase [Sphingorhabdus marina DSM 22363]	Bacteria; Proteobacteria; Alphaproteobacteria; Sphingomonadales; Sphingomonadaceae; Sphingorhabdus	97.3	0.0193971
	gene_3103	Polyphosphate_kinase_(EC_2.7.4.1)	n.d	n.d	n.d	0.027962
	gene_133067	Polyphosphate_kinase_(EC_2.7.4.1)	polyphosphate kinase [Rubritalea squalenifaciens DSM 18772]	Bacteria; Verrucomicrobia; Verrucomicrobiae; Verrucomicrobiales; Rubritaleaceae; Rubritalea	79.1	0.0199359
	gene_57547	Polyphosphate_kinase_(EC_2.7.4.1)	Polyphosphate kinase [Geobacter sulfurreducens]	Bacteria; Proteobacteria; Deltaproteobacteria; Desulfuromonadales; Geobacteraceae; Geobacter	60.4	0.462597
Leucetta antarctica	ORF ID	Best diamond hit in seed database	BLAST hit in NCBI nr database	Taxonomy	Identity (%)	RPKG
Nitrogen metabolism
Ammonia oxidation	gene_39058	Archaeal_AmoA (PF12942.5)	ammonia monooxygenase [Candidatus Nitrosomarinus catalina]	Archaea; Thaumarchaeota; Nitrosopumilales; Nitrosopumilaceae; Candidatus Nitrosomarinus	99.5	0.215228
Ammonia oxidation	gene_39060	Arcaeal_AmoC (PF04896.10)	MULTISPECIES: ammonia monooxygenase [Nitrosopumilus]	Archaea; Thaumarchaeota; Nitrosopumilales; Nitrosopumilaceae	98.9	0.171139
Ammonia oxidation	gene_64952	AmoC (PF04896.10)	methane monooxygenase/ammonia monooxygenase subunit C [Nitrosomonas communis]	Bacteria; Proteobacteria; Betaproteobacteria; Nitrosomonadales; Nitrosomonadaceae; Nitrosomonas	89.7	0.295364
Ammonia oxidation	gene_67046	AmoA (PF05145.10)	ammonia monooxygenase [Skermanella stibiiresistens SB22]	Bacteria; Proteobacteria; Alphaproteobacteria; Rhodospirillales; Rhodospirillaceae; Skermanella	45.3	0.0333263
Ammonia oxidation	gene_30211	AmoA (PF05145.10)	ammonia monooxygenase [Rhodospirillales bacterium CG15_BIG_FIL_POST_REV_8_21_14_020_66_15]	Bacteria; Proteobacteria; Alphaproteobacteria; Rhodospirillales; unclassified Rhodospirillales	47.7	0.0782167
Ammonia oxidation	gene_55946	AmoA (PF05145.10)	ammonia monooxygenase [Rhodospirillales bacterium CG15_BIG_FIL_POST_REV_8_21_14_020_66_15]	Bacteria; Proteobacteria; Alphaproteobacteria; Rhodospirillales; unclassified Rhodospirillales	57.4	0.112436
Ammonia oxidation	gene_59653	AMO (PF02461.14)	ammonia monooxygenase subunit A, partial [uncultured ammonia-oxidizing beta proteobacterium]	Bacteria; Proteobacteria; Betaproteobacteria; environmental samples	98.1	0.0786837
Nitrate reduction	gene_56451	Periplasmic_nitrate_reductase_precursor_(EC_1.7.99.4)	nitrate reductase catalytic subunit NapA [Kiloniella majae]	Bacteria; Proteobacteria; Alphaproteobacteria; Kiloniellales; Kiloniellaceae; Kiloniella	80.8	0.134837
Nitrate reduction	gene_64259	Respiratory_nitrate_reductase_alpha_chain_(EC_1.7.99.4)	nitrate oxidoreductase subunit alpha [Nitrospina sp. SCGC_AAA799_C22]	Bacteria; Nitrospinae/Tectomicrobia group; Nitrospinae; Nitrospinia; Nitrospinales; Nitrospinaceae; Nitrospina	93.1	0.165484
Nitrate reduction	gene_64258	Respiratory_nitrate_reductase_beta_chain_(EC_1.7.99.4)	nitrate oxidoreductase subunit beta [Nitrospina sp. SCGC_AAA799_C22]	Bacteria; Nitrospinae/Tectomicrobia group; Nitrospinae; Nitrospinia; Nitrospinales; Nitrospinaceae; Nitrospina	98.1	0.153489
Nitrate reduction	gene_77169	Respiratory_nitrate_reductase_subunit,_conjectural_(EC_1.7.99.4)	putative Nitrite oxidoreductase, gamma subunit [Nitrospina gracilis 3/211]	Bacteria; Nitrospinae/Tectomicrobia group; Nitrospinae; Nitrospinia; Nitrospinales; Nitrospinaceae; Nitrospina	44.8	0.113518
Nitrate reduction	gene_64257	Respiratory_nitrate_reductase_subunit,_conjectural_(EC_1.7.99.4)	nitrite oxidoreductase, gamma subunit [Nitrospina sp. SCGC_AAA799_C22]	Bacteria; Nitrospinae/Tectomicrobia group; Nitrospinae; Nitrospinia; Nitrospinales; Nitrospinaceae; Nitrospina	74.6	0.132495
Nitrate reduction	gene_23924	Ferredoxin-type_protein_NapG_(periplasmic_nitrate_reductase)	4Fe-4S dicluster domain-containing protein [Nitrospina sp. SCGC_AAA799_C22]	Bacteria; Nitrospinae/Tectomicrobia group; Nitrospinae; Nitrospinia; Nitrospinales; Nitrospinaceae; Nitrospina	54.3	0.153051
Nitric oxide reduction	gene_87399	Nitric-oxide_reductase_(EC_1.7.99.7),_quinol-dependent	nitric-oxide reductase large subunit	Bacteria; Proteobacteria; Gammaproteobacteria; Cellvibrionales; Spongiibacteraceae; Dasania	73.6	0.0342157
Nitric oxide reduction	gene_47582	Nitric-oxide_reductase_(EC_1.7.99.7),_quinol-dependent	nitric oxide reductase large subunit	Bacteria; Proteobacteria; Gammaproteobacteria; SAR86 cluster	52	0.0201529
Nitric oxide reduction	gene_48633	Nitric-oxide_reductase_(EC_1.7.99.7),_quinol-dependent	nitric-oxide reductase large subunit	Bacteria; Proteobacteria; Betaproteobacteria; Nitrosomonadales; Methylophilaceae; Methylotenera	69.6	0.0286706
Nitric oxide reduction	gene_84574	Nitric-oxide_reductase_(EC_1.7.99.7),_quinol-dependent	nitric oxide reductase large subunit	Bacteria; Proteobacteria; Gammaproteobacteria; SAR86 cluster	70.2	0.0235881
Nitric oxide reduction	gene_56144	Nitric-oxide_reductase_(EC_1.7.99.7),_quinol-dependent	nitric-oxide reductase large subunit	Bacteria; Proteobacteria; Gammaproteobacteria; Oceanospirillales; Hahellaceae; Endozoicomonas	65.7	0.0847803
Nitrite reduction	gene_27742	Nitrite_reductase_[NAD(P)H]_large_subunit_(EC_1.7.1.4)	hypothetical protein [Simplicispira sp. SC1-8]	Bacteria; Proteobacteria; Betaproteobacteria; Burkholderiales; Comamonadaceae; Simplicispira	46.9	0.0437658
Nitrite reduction	gene_1454	Nitrite_reductase_[NAD(P)H]_large_subunit_(EC_1.7.1.4)	Assimilatory nitrate reductase electron transfer subunit [Candidatus Accumulibacter sp. SK-01]	Bacteria; Proteobacteria; Betaproteobacteria; Candidatus Accumulibacter	45.5	0.0417936
Nitrite reduction	gene_69683	Nitrite_reductase_[NAD(P)H]_large_subunit_(EC_1.7.1.4)	Assimilatory nitrate reductase electron transfer subunit [Candidatus Accumulibacter sp. SK-02]	Bacteria; Proteobacteria; Betaproteobacteria; Candidatus Accumulibacter	48.6	0.0299099
Nitrite reduction	gene_552	Nitrite_reductase_[NAD(P)H]_large_subunit_(EC_1.7.1.4)	nitrite reductase large subunit [Nisaea denitrificans]	Bacteria; Proteobacteria; Alphaproteobacteria; Rhodospirillales; unclassified Rhodospirillales	74.1	0.158794
Nitrite reduction	gene_6170	Nitrite_reductase_[NAD(P)H]_large_subunit_(EC_1.7.1.4)	Assimilatory nitrate reductase electron transfer subunit [Candidatus Accumulibacter sp. SK-02]	Bacteria; Proteobacteria; Betaproteobacteria; Candidatus Accumulibacter	43.8	0.0789303
Nitrite reduction	gene_33522	Nitrite_reductase_[NAD(P)H]_small_subunit_(EC_1.7.1.4)	Rieske (2Fe-2S) protein [Nitrospina gracilis]	Bacteria; Nitrospinae/Tectomicrobia group; Nitrospinae; Nitrospinia; Nitrospinales; Nitrospinaceae; Nitrospina	41.9	0.0775981
Nitrite reduction	gene_553	Nitrite_reductase_[NAD(P)H]_small_subunit_(EC_1.7.1.4)	nitrite reductase (NAD(P)H) small subunit [Mesorhizobium sp. BSA136]	Bacteria; Proteobacteria; Alphaproteobacteria; Rhizobiales; Phyllobacteriaceae; Mesorhizobium	64.8	0.05415
Nitrite reduction	gene_79206	Nitrite_reductase_probable_[NAD(P)H]_subunit_(EC_1.7.1.4)	NAD(P)/FAD-dependent oxidoreductase [Terasakiella sp. PR1]	Bacteria; Proteobacteria; Alphaproteobacteria; Rhizobiales; Methylocystaceae; Terasakiella	68.1	0.0114052
Nitrite reduction	gene_81531	Nitrite_reductase_probable_[NAD(P)H]_subunit_(EC_1.7.1.4)	NAD(P)/FAD-dependent oxidoreductase [Terasakiella sp. PR1]	Bacteria; Proteobacteria; Alphaproteobacteria; Rhizobiales; Methylocystaceae; Terasakiella	69.3	0.0357888
Nitrite reduction	gene_7382	Nitrite_reductase_probable_[NAD(P)H]_subunit_(EC_1.7.1.4)	NAD(P)/FAD-dependent oxidoreductase [Terasakiella pusilla]	Bacteria; Proteobacteria; Alphaproteobacteria; Rhizobiales; Methylocystaceae; Terasakiella	63.4	0.0768796
Nitrite reduction	gene_817	Nitrite_reductase_probable_[NAD(P)H]_subunit_(EC_1.7.1.4)	NAD(P)/FAD-dependent oxidoreductase [Magnetovibrio blakemorei]	Bacteria; Proteobacteria; Alphaproteobacteria; Rhodospirillales; Rhodospirillaceae; Magnetovibrio	62	0.024207
Nitrite reduction	gene_65399	Nitrite_reductase_probable_[NAD(P)H]_subunit_(EC_1.7.1.4)	NAD(P)/FAD-dependent oxidoreductase [Terasakiella sp. PR1]	Bacteria; Proteobacteria; Alphaproteobacteria; Rhizobiales; Methylocystaceae; Terasakiella	64.6	0.123737
Nitrite reduction	gene_63396	Copper-containing_nitrite_reductase_(EC_1.7.2.1)	nitrite reductase, copper-containing [Rhodospirillaceae bacterium]	Bacteria; Proteobacteria; Alphaproteobacteria; Rhodospirillales; Rhodospirillaceae	55.2	0.0142175
Nitrite reduction	gene_12695	Copper-containing_nitrite_reductase_(EC_1.7.2.1)	nitrite reductase, copper-containing [Rhodospirillaceae bacterium]	Bacteria; Proteobacteria; Alphaproteobacteria; Rhodospirillales; Rhodospirillaceae	83.7	0.0219269
Nitrite reduction	gene_2722	Copper-containing_nitrite_reductase_(EC_1.7.2.1)	nitrite reductase, copper-containing [Nitrospinae bacterium CG22_combo_CG10-13_8_21_14_all_47_10]	Bacteria; Nitrospinae/Tectomicrobia group; Nitrospinae	84.7	0.0940672
Nitrite reduction	gene_69621	Copper-containing_nitrite_reductase_(EC_1.7.2.1)	nitrite reductase, copper-containing [Rhodospirillaceae bacterium]	Bacteria; Proteobacteria; Alphaproteobacteria; Rhodospirillales; Rhodospirillaceae	83.5	0.0235881
Nitrite reduction	gene_17239	Copper-containing_nitrite_reductase_(EC_1.7.2.1)	Copper-containing nitrite reductase protein [Marine Group I thaumarchaeote SCGC AAA799-P11]	Archaea; Thaumarchaeota; unclassified Thaumarchaeota; Marine Group I	89.7	0.089472
Nitrite reduction	gene_83515	Copper-containing_nitrite_reductase_(EC_1.7.2.1)	Copper-containing nitrite reductase protein [Marine Group I thaumarchaeote SCGC AAA799-E16]	Archaea; Thaumarchaeota; unclassified Thaumarchaeota; Marine Group I	89.7	0.0805248
Nitrite reduction	gene_17241	Copper-containing_nitrite_reductase_(EC_1.7.2.1)	MULTISPECIES: multicopper oxidase [Nitrosopumilus]	Archaea; Thaumarchaeota; Nitrosopumilales; Nitrosopumilaceae	80.3	0.0387991
Nitrite reduction	gene_57348	Copper-containing_nitrite_reductase_(EC_1.7.2.1)	nitrite reductase, copper-containing [Nitrosospira sp. Nsp2]	Bacteria; Proteobacteria; Betaproteobacteria; Nitrosomonadales; Nitrosomonadaceae; Nitrosospira	72.5	0.0573245
Nitrite reduction	gene_473	Copper-containing_nitrite_reductase_(EC_1.7.2.1)	copper oxidase [Thaumarchaeota archaeon]	Archaea; Thaumarchaeota; unclassified Thaumarchaeota	91.5	0.162858
Nitrite reduction	gene_8486	Copper-containing_nitrite_reductase_(EC_1.7.2.1)	putative copper-containing nitrite reductase [ammonia-oxidizing archaeon AR]	Archaea	90.9	0.156762
Nitrous oxide reduction	gene_49274	Nitrous-oxide_reductase_(EC_1.7.99.6)	nitrous-oxide reductase [OCS116 cluster bacterium]	Bacteria; Proteobacteria; Alphaproteobacteria; OCS116 cluster	65.7	0.0280507
Nitrous oxide reduction	gene_30978	Nitrous-oxide_reductase_(EC_1.7.99.6)	nitrous oxide reductase, partial [uncultured bacterium]	Bacteria; environmental samples	76.8	0.0463337
Nitrous oxide reduction	gene_17780	Nitrous-oxide_reductase_(EC_1.7.99.6)	NosZ, partial [uncultured bacterium]	Bacteria; environmental samples	90.6	0.0195825
Nitrous oxide reduction	gene_3568	Nitrous-oxide_reductase_(EC_1.7.99.6)	nitrous-oxide reductase [Nitratireductor basaltis]	Bacteria; Proteobacteria; Alphaproteobacteria; Rhizobiales; Phyllobacteriaceae; Nitratireductor	87.0	0.0827057
Nitrous oxide reduction	gene_63181	Nitrous-oxide_reductase_(EC_1.7.99.6)	nitrous-oxide reductase [Alphaproteobacteria bacterium]	Bacteria; Proteobacteria; Alphaproteobacteria	86.7	0.037257
Urea degradation	gene_68279	Urease_beta_subunit_(EC_3.5.1.5)	urease subunit beta [Novosphingobium sp. ST904]	Bacteria; Proteobacteria; Alphaproteobacteria; Sphingomonadales; Sphingomonadaceae; Novosphingobium	78.3	0.0125045
Urea degradation	gene_58554	Urease_beta_subunit_(EC_3.5.1.5)	urease subunit beta [Dysgonomonas sp. HGC4]	Bacteria; Bacteroidetes; Bacteroidia; Bacteroidales; Dysgonamonadaceae; Dysgonomonas	67.2	0.033752
Urea degradation	gene_84777	Urease_gamma_subunit_(EC_3.5.1.5)	urease subunit gamma [Niabella drilacis]	Bacteria; Bacteroidetes; Chitinophagia; Chitinophagales; Chitinophagaceae; Niabella	83.0	0.041104
Urea degradation	gene_84901	Urease_beta_subunit_(EC_3.5.1.5)_/_Urease_gamma_subunit_(EC_3.5.1.5)	urease subunit beta [Methyloceanibacter marginalis]	Bacteria; Proteobacteria; Alphaproteobacteria; Rhizobiales; Methyloceanibacter	79.4	0.041104
Urea degradation	gene_58555	Urease_alpha_subunit_(EC_3.5.1.5)	urease subunit alpha [Chitinophaga niastensis]	Bacteria; Bacteroidetes; Chitinophagia; Chitinophagales; Chitinophagaceae; Chitinophaga	75.0	0.0172979
Urea degradation	gene_84776	Urease_alpha_subunit_(EC_3.5.1.5)	urease subunit alpha [Flavobacteriaceae bacterium CRH]	Bacteria; Bacteroidetes; Flavobacteriia; Flavobacteriales; Flavobacteriaceae	82.4	0.0150417
Urea degradation	gene_60594	Urease_alpha_subunit_(EC_3.5.1.5)	urease subunit alpha [Chryseobacterium sp. BLS98]	Bacteria; Bacteroidetes; Flavobacteriia; Flavobacteriales; Flavobacteriaceae; Chryseobacterium	82.3	0.0262753
Urea degradation	gene_2403	Urease_alpha_subunit_(EC_3.5.1.5)	urease subunit alpha [Niabella drilacis]	Bacteria; Bacteroidetes; Chitinophagia; Chitinophagales; Chitinophagaceae; Niabella	80.2	0.0228104
Urea degradation	gene_13886	Urease_alpha_subunit_(EC_3.5.1.5)	urease subunit alpha [Amorphus coralli]	Bacteria; Proteobacteria; Alphaproteobacteria; Rhizobiales; Rhodobiaceae; Amorphus	81.5	0.019832
Urea degradation	gene_23477	Urease_alpha_subunit_(EC_3.5.1.5)	urease subunit alpha [Flavobacterium sp. 9]	Bacteria; Bacteroidetes; Flavobacteriia; Flavobacteriales; Flavobacteriaceae; Flavobacterium	82.4	0.042736
Urea degradation	gene_48061	Urease_alpha_subunit_(EC_3.5.1.5)	urease subunit alpha [Pseudomonas stutzeri]	Bacteria; Proteobacteria; Gammaproteobacteria; Pseudomonadales; Pseudomonadaceae; Pseudomonas	80.7	0.0392474
Allophanate degradation	gene_60081	Allophanate_hydrolase_2_subunit_2_(EC_3.5.1.54)	allophanate hydrolase [Sulfitobacter sp. EhC04]	Bacteria; Proteobacteria; Alphaproteobacteria; Rhodobacterales; Rhodobacteraceae; Sulfitobacter	85.9	0.0338437
Allophanate degradation	gene_49306	Allophanate_hydrolase_2_subunit_2_(EC_3.5.1.54)	allophanate hydrolase [Sulfitobacter sp. EhC04]	Bacteria; Proteobacteria; Alphaproteobacteria; Rhodobacterales; Rhodobacteraceae; Sulfitobacter	76.2	0.0390832
Allophanate degradation	gene_79156	Allophanate_hydrolase_2_subunit_2_(EC_3.5.1.54)	MULTISPECIES: allophanate hydrolase [Labrenzia]	Bacteria; Proteobacteria; Alphaproteobacteria; Rhodobacterales; Rhodobacteraceae	79.3	0.111771
Allophanate degradation	gene_60082	Allophanate_hydrolase_2_subunit_1_(EC_3.5.1.54)	allophanate hydrolase subunit 1 [Candidatus Puniceispirillum marinum]	Bacteria; Proteobacteria; Alphaproteobacteria; SAR116 cluster; Candidatus Puniceispirillum	77.3	0.0682812
Allophanate degradation	gene_57341	Allophanate_hydrolase_2_subunit_1_(EC_3.5.1.54)	allophanate hydrolase subunit 1 [Candidatus Puniceispirillum marinum]	Bacteria; Proteobacteria; Alphaproteobacteria; SAR116 cluster; Candidatus Puniceispirillum	93.2	0.0100765
Allophanate degradation	gene_10270	Allophanate_hydrolase_2_subunit_1_(EC_3.5.1.54)	allophanate hydrolase [Labrenzia sp. OB1]	Bacteria; Proteobacteria; Alphaproteobacteria; Rhodobacterales; Rhodobacteraceae; Labrenzia	84.7	0.0502198
Allophanate degradation	gene_79155	Allophanate_hydrolase_2_subunit_1_(EC_3.5.1.54)	MULTISPECIES: allophanate hydrolase subunit 1 [Labrenzia]	Bacteria; Proteobacteria; Alphaproteobacteria; Rhodobacterales; Rhodobacteraceae	88.6	0.152838
Creatinine degradation	gene_55477	Creatinase_(EC_3.5.3.3)	creatininase [Pseudorhodobacter ferrugineus]	Bacteria; Proteobacteria; Alphaproteobacteria; Rhodobacterales; Rhodobacteraceae; Pseudorhodobacter	91.0	0.0266122
Creatinine degradation	gene_1305	Creatinase_(EC_3.5.3.3)	creatininase [Halocynthiibacter arcticus]	Bacteria; Proteobacteria; Alphaproteobacteria; Rhodobacterales; Rhodobacteraceae; Halocynthiibacter	77.4	0.0123557
Creatinine degradation	gene_70156	Creatinase_(EC_3.5.3.3)	creatininase [Ochrobactrum pseudogrignonense]	Bacteria; Proteobacteria; Alphaproteobacteria; Rhizobiales; Brucellaceae; Ochrobactrum	91.84	0.0282415
Creatinine degradation	gene_4106	Creatinase_(EC_3.5.3.3)	creatininase [Acidithiobacillus sp.]	Bacteria; Proteobacteria; Acidithiobacillia; Acidithiobacillales; Acidithiobacillaceae; Acidithiobacillus	49.0	0.045407
Creatinine degradation	gene_17916	Creatinase_(EC_3.5.3.3)	creatininase [Acidithiobacillus sp.]	Bacteria; Proteobacteria; Acidithiobacillia; Acidithiobacillales; Acidithiobacillaceae; Acidithiobacillus	42.6	0.0390598
Creatinine degradation	gene_36354	Creatinase_(EC_3.5.3.3)	MULTISPECIES: creatininase [Paracoccus]	Bacteria; Proteobacteria; Alphaproteobacteria; Rhodobacterales; Rhodobacteraceae	86.5	0.042799
Creatinine degradation	gene_45158	Creatinase_(EC_3.5.3.3)	creatininase [Roseovarius sp. TM1035]	Bacteria; Proteobacteria; Alphaproteobacteria; Rhodobacterales; Rhodobacteraceae; Roseovarius	85.5	0.0187851
Creatinine degradation	gene_52031	Creatinase_(EC_3.5.3.3)	creatininase [Sulfitobacter mediterraneus]	Bacteria; Proteobacteria; Alphaproteobacteria; Rhodobacterales; Rhodobacteraceae; Sulfitobacter	77.7	0.123365
Creatinine degradation	gene_36993	Creatinase_(EC_3.5.3.3)	creatininase [Desulforhopalus singaporensis]	Bacteria; Proteobacteria; Deltaproteobacteria; Desulfobacterales; Desulfobulbaceae; Desulforhopalus	69.5	0.115892
Creatinine degradation	gene_40327	Creatinase_(EC_3.5.3.3)	Creatinase [Castellaniella defragrans 65Phen]	Bacteria; Proteobacteria; Betaproteobacteria; Burkholderiales; Alcaligenaceae; Castellaniella	69.4	0.0950529
Creatinine degradation	gene_21879	Creatinine_amidohydrolase_(EC_3.5.2.10)	creatinine amidohydrolase [Mesorhizobium sp. SCN 65-20]	Bacteria; Proteobacteria; Alphaproteobacteria; Rhizobiales; Phyllobacteriaceae; Mesorhizobium	51.1	0.0170143
Creatinine degradation	gene_45950	Creatinine_amidohydrolase_(EC_3.5.2.10)	MULTISPECIES: creatininase family protein [Nitrosopumilus]	Archaea; Thaumarchaeota; Nitrosopumilales; Nitrosopumilaceae	88.8	0.267005
Creatinine degradation	gene_65446	Creatinine_amidohydrolase_(EC_3.5.2.10)	creatininase family protein [Tistlia consotensis]	Bacteria; Proteobacteria; Alphaproteobacteria; Rhodospirillales; Rhodospirillaceae; Tistlia	68.4	0.14358
Creatinine degradation	gene_3007	Creatinine_amidohydrolase_(EC_3.5.2.10)	creatininase [Candidatus Thioglobus sp. MED-G25]	Bacteria; Proteobacteria; Gammaproteobacteria; Candidatus Thioglobus	51.7	0.0936122
Ammonia oxidation	gene_50009	AmoA (PF05145.10)	AbrB family transcriptional regulator [Roseobacter sp. GAI101]	Bacteria; Proteobacteria; Alphaproteobacteria; Rhodobacterales; Rhodobacteraceae; Roseobacter	73.0	0.0164742
Ammonia oxidation	gene_29848	AmoA (PF05145.10)	AbrB family transcriptional regulator [Rhodobacteraceae bacterium HTCC2150]	Bacteria; Proteobacteria; Alphaproteobacteria; Rhodobacterales; Rhodobacteraceae	59.4	0.0300833
Ammonia oxidation	gene_17490	AmoA (PF05145.10)	AbrB family transcriptional regulator [Jannaschia helgolandensis]	Bacteria; Proteobacteria; Alphaproteobacteria; Rhodobacterales; Rhodobacteraceae; Jannaschia	74.1	0.0138383
Ammonia oxidation	gene_43280	AmoA (PF05145.10)	AbrB family transcriptional regulator [Sulfitobacter geojensis]	Bacteria; Proteobacteria; Alphaproteobacteria; Rhodobacterales; Rhodobacteraceae; Sulfitobacter	66.2	0.0108112
Ammonia oxidation	gene_41876	AmoA (PF05145.10)	AbrB family transcriptional regulator [Skermanella aerolata]	Bacteria; Proteobacteria; Alphaproteobacteria	50.6	0.00997957
	ORF ID	Best diamond hit in seed database	Best BLAST hit in NCBI nr database	Taxonon associated	Identity	RPKG
Carbon metabolism
rTCA	gene_8436	Succinyl-CoA_ligase_[ADP-forming]_beta_chain_(EC_6.2.1.5)	ATP citrate lyase subunit alpha [Nitrospina gracilis]	Bacteria; Nitrospinae/Tectomicrobia group; Nitrospinae; Nitrospinia; Nitrospinales; Nitrospinaceae; Nitrospina	73.0	0.115319
rTCA	gene_8435	Succinyl-CoA_ligase_[ADP-forming]_alpha_chain_(EC_6.2.1.5)	ATP citrate lyase subunit beta [Nitrospina gracilis]	Bacteria; Nitrospinae/Tectomicrobia group; Nitrospinae; Nitrospinia; Nitrospinales; Nitrospinaceae; Nitrospina	83.2	0.138766
rTCA	gene_44225	2-oxoglutarate_oxidoreductase,_beta_subunit_(EC_1.2.7.3)	2-oxoglutarate ferredoxin oxidoreductase subunit alpha [Nitrosopumilales archaeon CG_4_9_14_0_2_um_filter_34_16]	Archaea; Thaumarchaeota; Nitrosopumilales	96.3	0.12933
rTCA	gene_44226	2-oxoglutarate_oxidoreductase,_gamma_subunit_(EC_1.2.7.3)_/_2-oxoglutarate_oxidoreductase,_alpha_subunit_(EC_1.2.7.3)	2-oxoglutarate ferredoxin oxidoreductase subunit alpha [Nitrosopumilales archaeon CG_4_9_14_0_2_um_filter_34_16]	Archaea; Thaumarchaeota; Nitrosopumilales	88.8	0.229734
rTCA	gene_38717	2-oxoglutarate_oxidoreductase,_beta_subunit_(EC_1.2.7.3)	2-oxoacid:ferredoxin oxidoreductase subunit beta [Rhodospirillaceae bacterium]	Bacteria; Proteobacteria; Alphaproteobacteria; Rhodospirillales; Rhodospirillaceae	66.6	0.096828
rTCA	gene_38718	2-oxoglutarate_oxidoreductase,_gamma_subunit_(EC_1.2.7.3)_/_2-oxoglutarate_oxidoreductase,_alpha_subunit_(EC_1.2.7.3)	2-oxoglutarate ferredoxin oxidoreductase subunit alpha [Rhodospirillaceae bacterium]	Bacteria; Proteobacteria; Alphaproteobacteria; Rhodospirillales; Rhodospirillaceae	69.2	0.0895291
rTCA	gene_83622	2-oxoglutarate_oxidoreductase,_beta_subunit_(EC_1.2.7.3)	2-oxoglutarate ferredoxin oxidoreductase subunit beta [uncultured Acidobacteria bacterium]	Bacteria; Acidobacteria; environmental samples	57.1	0.100705
rTCA	gene_83623	2-oxoglutarate_oxidoreductase,_gamma_subunit_(EC_1.2.7.3)_/_2-oxoglutarate_oxidoreductase,_alpha_subunit_(EC_1.2.7.3)	2-oxoglutarate ferredoxin oxidoreductase subunit alpha [Acidobacteria bacterium 13_1_20CM_3_53_8]	Bacteria; Acidobacteria	62.4	0.122597
rTCA	gene_60797	2-oxoglutarate_oxidoreductase,_alpha_subunit_(EC_1.2.7.3)	2-oxoglutarate ferredoxin oxidoreductase subunit alpha [Rhodospirillales bacterium CG15_BIG_FIL_POST_REV_8_21_14_020_66_15]	Bacteria; Proteobacteria; Alphaproteobacteria; Rhodospirillales; unclassified Rhodospirillales	71.1	0.156754
rTCA	gene_60798	2-oxoglutarate_oxidoreductase,_beta_subunit_(EC_1.2.7.3)	2-oxoacid:ferredoxin oxidoreductase subunit beta [Rhodospirillaceae bacterium]	Bacteria; Proteobacteria; Alphaproteobacteria; Rhodospirillales; Rhodospirillaceae	71.1	0.136963
rTCA	gene_79403	Fumarate_reductase_flavoprotein_subunit_(EC_1.3.5.4)	MULTISPECIES: succinate dehydrogenase/fumarate reductase flavoprotein subunit [Nitrosopumilus]	Archaea; Thaumarchaeota; Nitrosopumilales; Nitrosopumilaceae	96.7	0.249017
rTCA	gene_79406	Fumarate_reductase_iron-sulfur_protein_(EC_1.3.5.4)	MULTISPECIES: succinate dehydrogenase iron-sulfur subunit [Nitrosopumilus]	Archaea; Thaumarchaeota; Nitrosopumilales; Nitrosopumilaceae	94.0	0.172979
rTCA	gene_80360	Fumarate_reductase_flavoprotein_subunit_(EC_1.3.5.4)	succinate dehydrogenase/fumarate reductase flavoprotein subunit [Rhodospirillales bacterium CG15_BIG_FIL_POST_REV_8_21_14_020_66_15]	Bacteria; Proteobacteria; Alphaproteobacteria; Rhodospirillales; unclassified Rhodospirillales	75.5	0.0715776
Calvin	gene_37601	Ribulose_bisphosphate_carboxylase_large_chain_(EC_4.1.1.39)	ribulose-1,5-bisphosphate carboxylase/oxygenase large subunit, partial (chloroplast) [Thalassiosira baltica]	Eukaryota; Stramenopiles; Bacillariophyta; Coscinodiscophyceae; Thalassiosirophycidae; Thalassiosirales; Thalassiosiraceae; Thalassiosira	100	0.025314
Calvin	gene_68680	Ribulose_bisphosphate_carboxylase_small_chain_(EC_4.1.1.39)	ribulose-1,5-bisphosphate carboxylase/oxygenase small subunit (chloroplast) [Emiliania huxleyi]	Eukaryota; Haptophyceae; Isochrysidales; Noelaerhabdaceae; Emiliania	90.5	0.0164742
Calvin	gene_60317	Ribulose_bisphosphate_carboxylase_large_chain_(EC_4.1.1.39)	ribulose-1, 5-bisphosphate carboxylase/oxygenase large subunit, partial (chloroplast) [Haptophyceae sp. 3902-D3]	Eukaryota; Haptophyceae; unclassified Haptophyceae	100	0.0259469
Calvin	gene_81069	Ribulose_bisphosphate_carboxylase_small_chain_(EC_4.1.1.39)	ribulose bisphosphate carboxlyase small chain (chloroplast) [Chrysochromulina parva]	Eukaryota; Haptophyceae; Prymnesiales; Chrysochromulinaceae; Chrysochromulina;Nitrosospira	85.1	0.0357888
Calvin	gene_31361	Ribulose_bisphosphate_carboxylase_small_chain_(EC_4.1.1.39)	MULTISPECIES: form I ribulose bisphosphate carboxylase large subunit [Nitrosospira]	Bacteria; Proteobacteria; Betaproteobacteria; Nitrosomonadales; Nitrosomonadaceae;	81.0	0.0247113
Calvin	gene_21477	Ribulose_bisphosphate_carboxylase_large_chain_(EC_4.1.1.39)	MULTISPECIES: form I ribulose bisphosphate carboxylase large subunit [Nitrosospira]	Bacteria; Proteobacteria; Betaproteobacteria; Nitrosomonadales; Nitrosomonadaceae	93.9	0.0209672
Calvin	gene_6682	Ribulose_bisphosphate_carboxylase_large_chain_(EC_4.1.1.39)	MULTISPECIES: form I ribulose bisphosphate carboxylase large subunit [Nitrosospira]	Bacteria; Proteobacteria; Betaproteobacteria; Nitrosomonadales; Nitrosomonadaceae	92.7	0.0343667
Calvin	gene_26217	Ribulose_bisphosphate_carboxylase_large_chain_(EC_4.1.1.39)	MULTISPECIES: form I ribulose bisphosphate carboxylase large subunit [Nitrosospira]	Bacteria; Proteobacteria; Betaproteobacteria; Nitrosomonadales; Nitrosomonadaceae	93.7	0.0439312
Calvin	gene_15979	Ribulose_bisphosphate_carboxylase_large_chain_(EC_4.1.1.39)	form I ribulose bisphosphate carboxylase large subunit [Rhodobium orientis]	Bacteria; Proteobacteria; Alphaproteobacteria; Rhizobiales; Rhodobiaceae; Rhodobium	84.6	0.135756
Calvin	gene_15978	Ribulose_bisphosphate_carboxylase_small_chain_(EC_4.1.1.39)	ribulose bisphosphate carboxylase small subunit [Rhodopseudomonas palustris]	Bacteria; Proteobacteria; Alphaproteobacteria; Rhizobiales; Bradyrhizobiaceae; Rhodopseudomonas	52.3	0.131671
3HP/4HB	gene_5277	Alcohol_dehydrogenase_(EC_1.1.1.1)	iron-containing alcohol dehydrogenase [Nitrosopumilus maritimus SCM1] Nmar_1110	Archaea; Thaumarchaeota; Nitrosopumilales; Nitrosopumilaceae; Nitrosopumilus	95.9	0.121909
3HP/4HB	gene_45938	4-hydroxybutanoyl-CoA_dehydratase_(EC_4.2.1.120)_/_Vinylacetyl-CoA_Delta-isomerase_(EC_5.3.3.3)	MULTISPECIES: 4-hydroxybutyryl-CoA dehydratase [Nitrosopumilus]	Archaea; Thaumarchaeota; Nitrosopumilales; Nitrosopumilaceae	94.3	0.265076
3HP/4HB	gene_38050	Biotin_carboxylase_of_acetyl-CoA_carboxylase_(EC_6.3.4.14)	acetyl-CoA carboxylase biotin carboxylase subunit, partial [Nitrosopumilus sp. BACL13 MAG-120910-bin56]	Archaea; Thaumarchaeota; Nitrosopumilales; Nitrosopumilaceae; Nitrosopumilus	92.7	0.230174
WL	gene_30514	Carbon_monoxide_dehydrogenase_medium_chain_(EC_1.2.99.2)	Carbon monoxide dehydrogenase small chain [bacterium HR29]	bacterium HR29	71.3	0.0340287
WL	gene_25355	Carbon-monoxide_dehydrogenase_form_II,_large_subunit_(EC_1.2.99.2)	carbon monoxide dehydrogenase [Betaproteobacteria bacterium RIFCSPLOWO2_12_FULL_62_58]	Bacteria; Proteobacteria; Betaproteobacteria	58.7	0.0170143
WL	gene_67450	Carbon_monoxide_dehydrogenase_large_chain_(EC_1.2.99.2)	carbon monoxide dehydrogenase form I large subunit, partial [uncultured bacterium]	Bacteria; environmental samples	94.7	0.041515
WL	gene_81036	Carbon_monoxide_dehydrogenase_large_chain_(EC_1.2.99.2)	carbon-monoxide dehydrogenase large subunit [Bacteroidetes bacterium]	Bacteria; Bacteroidetes	87.8	0.0136562
WL	gene_53278	Carbon_monoxide_dehydrogenase_large_chain_(EC_1.2.99.2)	carbon monoxide dehydrogenase, partial [uncultured bacterium]	Bacteria; environmental samples	76.9	0.0133061
WL	gene_9885	Carbon-monoxide_dehydrogenase_form_II,_large_subunit_(EC_1.2.99.2)	Carbon monoxide dehydrogenase large chain [Alphaproteobacteria bacterium MarineAlpha12_Bin1]	Bacteria; Proteobacteria; Alphaproteobacteria	79.3	0.012657
WL	gene_54577	Carbon_monoxide_dehydrogenase_large_chain_(EC_1.2.99.2)	Carbon monoxide dehydrogenase large chain [Alphaproteobacteria bacterium MarineAlpha12_Bin1]	Bacteria; Proteobacteria; Alphaproteobacteria	73.8	0.0247113
WL	gene_72741	Carbon_monoxide_dehydrogenase_large_chain_(EC_1.2.99.2)	carbon monoxide dehydrogenase [Roseomonas sp. CQN31]	Bacteria; Proteobacteria; Alphaproteobacteria; Rhodospirillales; Acetobacteraceae; Roseomonas	72.1	0.0366309
WL	gene_10891	Carbon_monoxide_dehydrogenase_large_chain_(EC_1.2.99.2)	Carbon monoxide dehydrogenase large chain [Alphaproteobacteria bacterium MarineAlpha12_Bin1]	Bacteria; Proteobacteria; Alphaproteobacteria	75.8	0.010925
WL	gene_19640	Carbon_monoxide_dehydrogenase_large_chain_(EC_1.2.99.2)	carbon monoxide dehydrogenase [Rhizobiales bacterium 17-65-6]	Bacteria; Proteobacteria; Alphaproteobacteria; Rhizobiales	66.3	0.0104836
WL	gene_67059	Carbon_monoxide_dehydrogenase_large_chain_(EC_1.2.99.2)	carbon-monoxide dehydrogenase [Skermanella stibiiresistens SB22]	Bacteria; Proteobacteria; Alphaproteobacteria; Rhodospirillales; Rhodospirillaceae; Skermanella	65.9	0.0403058
WL	gene_37976	Carbon_monoxide_dehydrogenase_large_chain_(EC_1.2.99.2)	carbon monoxide dehydrogenase form I large subunit, partial [uncultured bacterium]	Bacteria; environmental samples	74	0.0195825
WL	gene_86568	Carbon_monoxide_dehydrogenase_large_chain_(EC_1.2.99.2)	carbon monoxide dehydrogenase [Gammaproteobacteria bacterium TMED139]	Bacteria; Proteobacteria; Gammaproteobacteria	55.3	0.0642931
WL	gene_11929	Carbon_monoxide_dehydrogenase_large_chain_(EC_1.2.99.2)	carbon-monoxide dehydrogenase large subunit [Calditrichaeota bacterium]	Bacteria; Calditrichaeota	85.7	0.0459237
WL	gene_66910	Carbon_monoxide_dehydrogenase_large_chain_(EC_1.2.99.2)	carbon-monoxide dehydrogenase large subunit [Pseudorhodoplanes sinuspersici]	Bacteria; Proteobacteria; Alphaproteobacteria; Rhizobiales; Pseudorhodoplanes	61.7	0.009025
WL	gene_80454	Carbon_monoxide_dehydrogenase_medium_chain_(EC_1.2.99.2)	carbon monoxide dehydrogenase [Rhizobiales bacterium NRL2]	Bacteria; Proteobacteria; Alphaproteobacteria; Rhizobiales	64.8	0.0163445
WL	gene_67479	Carbon_monoxide_dehydrogenase_medium_chain_(EC_1.2.99.2)	carbon monoxide dehydrogenase [Rhodobacter sp. CZR27]	Bacteria; Proteobacteria; Alphaproteobacteria; Rhodobacterales; Rhodobacteraceae; Rhodobacter	64.7	0.023236
WL	gene_30515	Carbon_monoxide_dehydrogenase_small_chain_(EC_1.2.99.2)	Carbon monoxide dehydrogenase small chain [bacterium HR29]	bacterium HR29	71.3	0.0542173
WL	gene_19527	Carbon_monoxide_dehydrogenase_large_chain_(EC_1.2.99.2)	carbon monoxide dehydrogenase [Betaproteobacteria bacterium RIFCSPLOWO2_12_FULL_62_58]	Bacteria; Proteobacteria; Betaproteobacteria	58.7	0.0303029
WL	gene_1137	Carbon_monoxide_dehydrogenase_medium_chain_(EC_1.2.99.2)	carbon monoxide dehydrogenase [Candidatus Rokubacteria bacterium]	Bacteria; Candidatus Rokubacteria	69.7	0.00746673
WL	gene_9931	Carbon_monoxide_dehydrogenase_large_chain_(EC_1.2.99.2)	carbon monoxide dehydrogenase large chain [uncultured bacterium]	Bacteria; environmental samples	80.8	0.00710873
WL	gene_73313	Carbon_monoxide_dehydrogenase_small_chain_(EC_1.2.99.2)	carbon-monoxide dehydrogenase small subunit [Azospirillum brasilense Sp245]	Bacteria; Proteobacteria; Alphaproteobacteria; Rhodospirillales; Rhodospirillaceae; Azospirillum	71.3	0.0465713
WL	gene_76898	Carbon_monoxide_dehydrogenase_small_chain_(EC_1.2.99.2)	carbon-monoxide dehydrogenase small subunit [Azospirillum brasilense Sp245]	Bacteria; Proteobacteria; Alphaproteobacteria; Rhodospirillales; Rhodospirillaceae; Azospirillum	70.7	0.0587476
WL	gene_36986	Carbon_monoxide_dehydrogenase_small_chain_(EC_1.2.99.2)	carbon monoxide dehydrogenase [Rhizobiales bacterium]	Bacteria; Proteobacteria; Alphaproteobacteria; Rhizobiales	75.6	0.119513
WL	gene_58627	Carbon_monoxide_dehydrogenase_large_chain_(EC_1.2.99.2)	carbon-monoxide dehydrogenase large subunit [Calditrichaeota bacterium]	Bacteria; Calditrichaeota	74.9	0.0118614
WL	gene_31055	Carbon_monoxide_dehydrogenase_small_chain_(EC_1.2.99.2)	carbon monoxide dehydrogenase [Chloroflexi bacterium]	Bacteria; Chloroflexi	75.3	0.0912417
WL	gene_38158	Carbon_monoxide_dehydrogenase_large_chain_(EC_1.2.99.2)	carbon monoxide dehydrogenase [Azospirillum lipoferum]	Bacteria; Proteobacteria; Alphaproteobacteria; Rhodospirillales; Rhodospirillaceae; Azospirillum	56.7	0.0446932
WL	gene_73312	Carbon_monoxide_dehydrogenase_medium_chain_(EC_1.2.99.2)	Carbon monoxide dehydrogenase medium chain [Alphaproteobacteria bacterium MarineAlpha9_Bin7]	Bacteria; Proteobacteria; Alphaproteobacteria	61.4	0.0897411
WL	gene_76899	Carbon_monoxide_dehydrogenase_medium_chain_(EC_1.2.99.2)	Carbon monoxide dehydrogenase medium chain [Alphaproteobacteria bacterium MarineAlpha3_Bin1]	Bacteria; Proteobacteria; Alphaproteobacteria	62.7	0.0925985
WL	gene_31053	Carbon_monoxide_dehydrogenase_medium_chain_(EC_1.2.99.2)	carbon monoxide dehydrogenase [Chloroflexi bacterium]	Bacteria; Chloroflexi	59.3	0.0803988
WL	gene_64610	Carbon_monoxide_dehydrogenase_medium_chain_(EC_1.2.99.2)	carbon monoxide dehydrogenase [Candidatus Rokubacteria bacterium]	Bacteria; Candidatus Rokubacteria	50.9	0.0907233
WL	gene_36987	Carbon_monoxide_dehydrogenase_medium_chain_(EC_1.2.99.2)	carbon monoxide dehydrogenase [Rhizobiales bacterium]	Bacteria; Proteobacteria; Alphaproteobacteria; Rhizobiales	67.8	0.126131
WL	gene_12836	Carbon_monoxide_dehydrogenase_large_chain_(EC_1.2.99.2)	carbon monoxide dehydrogenase [Betaproteobacteria bacterium SG8_40]	Bacteria; Proteobacteria; Betaproteobacteria	49.5	0.100676
WL	gene_76900	Carbon_monoxide_dehydrogenase_large_chain_(EC_1.2.99.2)	carbon monoxide dehydrogenase [Rhodospirillales bacterium CG15_BIG_FIL_POST_REV_8_21_14_020_66_15]	Bacteria; Proteobacteria; Alphaproteobacteria; Rhodospirillales; unclassified Rhodospirillales	66.3	0.111771
WL	gene_31054	Carbon_monoxide_dehydrogenase_large_chain_(EC_1.2.99.2)	carbon monoxide dehydrogenase [Candidatus Rokubacteria bacterium]	Bacteria; Candidatus Rokubacteria	59.7	0.0794292
WL	gene_61451	Carbon_monoxide_dehydrogenase_large_chain_(EC_1.2.99.2)	carbon-monoxide dehydrogenase large subunit [Stella humosa]	Bacteria; Proteobacteria; Alphaproteobacteria; Rhodospirillales; Acetobacteraceae; Stella	51.9	0.0858293
WL	gene_73311	Carbon_monoxide_dehydrogenase_large_chain_(EC_1.2.99.2)	carbon monoxide dehydrogenase [Rhodospirillales bacterium CG15_BIG_FIL_POST_REV_8_21_14_020_66_15]	Bacteria; Proteobacteria; Alphaproteobacteria; Rhodospirillales; unclassified Rhodospirillales	64.1	0.0881339
WL	gene_36985	Carbon_monoxide_dehydrogenase_large_chain_(EC_1.2.99.2)	carbon-monoxide dehydrogenase large subunit [Kiloniella sp. EL199]	Bacteria; Proteobacteria; Alphaproteobacteria; Kiloniellales; Kiloniellaceae; Kiloniella	85.4	0.127165
	ORF ID	Best diamond hit in seed database	Best BLAST hit in NCBI nr database	Taxonon associated	Identity	RPKG
Sulfur metabolism
Sulfate oxidation-dissimilatory	gene_36078	Adenylylsulfate_reductase_alpha-subunit_(EC_1.8.99.2)	adenylyl-sulfate reductase subunit alpha [Rhizobiales bacterium]	Bacteria; Proteobacteria; Alphaproteobacteria; Rhizobiales	89.4	0.159929
Sulfate oxidation-dissimilatory	gene_1884	Adenylylsulfate_reductase_alpha-subunit_(EC_1.8.99.2)	adenylyl-sulfate reductase subunit alpha [Hydrogenophilales bacterium 17-64-11]	Bacteria; Proteobacteria; Hydrogenophilalia; Hydrogenophilales	90	0.0860757
Sulfate oxidation-dissimilatory	gene_4347	Adenylylsulfate_reductase_alpha-subunit_(EC_1.8.99.2)	adenylyl-sulfate reductase subunit alpha [Rhodospirillaceae bacterium]	Bacteria; Proteobacteria; Alphaproteobacteria; Rhodospirillales; Rhodospirillaceae	92.7	0.084152
Sulfate oxidation-dissimilatory	gene_36079	Adenylylsulfate_reductase_beta-subunit_(EC_1.8.99.2)	adenylylsulfate reductase [Anaerolineae bacterium SG8_19]	Bacteria; Chloroflexi; Anaerolineae; unclassified Anaerolineae	82.2	0.10684
Sulfate oxidation-dissimilatory	gene_1885	Adenylylsulfate_reductase_beta-subunit_(EC_1.8.99.2)	adenylyl-sulfate reductase subunit beta [Imhoffiella purpurea]	Bacteria; Proteobacteria; Gammaproteobacteria; Chromatiales; Chromatiaceae; Imhoffiella	88.8	0.0966964
Sox complex	gene_40789	sulfur_oxidation_protein_SoxA	sulfur oxidation c-type cytochrome SoxA [Gammaproteobacteria bacterium TMED119]	Bacteria; Proteobacteria; Gammaproteobacteria	60	0.0685389
Sox complex	gene_40788	sulfur_oxidation_protein_SoxA	sulfur oxidation c-type cytochrome SoxA [Gammaproteobacteria bacterium TMED119]	Bacteria; Proteobacteria; Gammaproteobacteria	74.6	0.0457886
Sox complex	gene_74834	sulfur_oxidation_protein_SoxA	sulfur oxidation c-type cytochrome SoxA [Massilia sp. GV045]	Bacteria; Proteobacteria; Betaproteobacteria; Burkholderiales; Oxalobacteraceae; Massilia	66.4	0.108032
Sox complex	gene_54052	sulfur_oxidation_protein_SoxA	sulfur oxidation c-type cytochrome SoxA [Rhodospirillaceae bacterium]	Bacteria; Proteobacteria; Alphaproteobacteria; Rhodospirillales; Rhodospirillaceae	70.2	0.134539
Sox complex	gene_57520	sulfur_oxidation_protein_SoxA	sulfur oxidation c-type cytochrome SoxA [Rhodospirillales bacterium CG15_BIG_FIL_POST_REV_8_21_14_020_66_15]	Bacteria; Proteobacteria; Alphaproteobacteria; Rhodospirillales; unclassified Rhodospirillales	70	0.0730356
Sox complex	gene_8357	Sulfur_oxidation_protein_SoxB	thiosulfohydrolase SoxB [Gammaproteobacteria bacterium TMED119]	Bacteria; Proteobacteria; Gammaproteobacteria	64.8	0.0529979
Sox complex	gene_8356	Sulfur_oxidation_protein_SoxB	thiosulfohydrolase SoxB [Gammaproteobacteria bacterium TMED119]	Bacteria; Proteobacteria; Gammaproteobacteria	71.7	0.089472
Sox complex	gene_74836	Sulfur_oxidation_protein_SoxB	thiosulfohydrolase SoxB [Herminiimonas arsenitoxidans]	Bacteria; Proteobacteria; Betaproteobacteria; Burkholderiales; Oxalobacteraceae; Herminiimonas	81.9	0.0940235
Sox complex	gene_40791	Sulfur_oxidation_protein_SoxX	sulfur oxidation c-type cytochrome SoxX [Gammaproteobacteria bacterium SG8_15]	Bacteria; Proteobacteria; Gammaproteobacteria	68.6	0.0642931
Sox complex	gene_57523	Sulfur_oxidation_protein_SoxX	sulfur oxidation c-type cytochrome SoxX [Rhodobium orientis]	Bacteria; Proteobacteria; Alphaproteobacteria; Rhizobiales; Rhodobiaceae; Rhodobium	63	0.0875316
Sox complex	gene_54049	Sulfur_oxidation_protein_SoxX	sulfur oxidation c-type cytochrome SoxX [Rhodospirillaceae bacterium]	Bacteria; Proteobacteria; Alphaproteobacteria; Rhodospirillales; Rhodospirillaceae	67.2	0.13293
Sox complex	gene_74835	Sulfur_oxidation_protein_SoxX	sulfur oxidation c-type cytochrome SoxX [Herminiimonas arsenicoxydans]	Bacteria; Proteobacteria; Betaproteobacteria; Burkholderiales; Oxalobacteraceae; Herminiimonas	61	0.057394
Sox complex	gene_79921	Sulfur_oxidation_protein_SoxY	Bacteria; Proteobacteria; Gammaproteobacteria	Bacteria; Proteobacteria; Gammaproteobacteria	57.1	0.0324336
Sox complex	gene_47635	Sulfur_oxidation_protein_SoxY	thiosulfate oxidation carrier protein SoxY [Solemya elarraichensis gill symbiont]	Bacteria; Proteobacteria; Gammaproteobacteria; sulfur-oxidizing symbionts	51.9	0.0593071
Sox complex	gene_40790	Sulfur_oxidation_protein_SoxY	thiosulfate oxidation carrier protein SoxY [Gammaproteobacteria bacterium TMED119]	Bacteria; Proteobacteria; Gammaproteobacteria	48.6	0.0471761
Sox complex	gene_19909	Sulfur_oxidation_protein_SoxY	sulfur oxidation protein SoxZ [Methylocaldum marinum]	Bacteria; Proteobacteria; Gammaproteobacteria; Methylococcales; Methylococcaceae; Methylocaldum	48.4	0.0259469
Sox complex	gene_57522	Sulfur_oxidation_protein_SoxY	thiosulfate oxidation carrier protein SoxY [Caenispirillum salinarum]	Bacteria; Proteobacteria; Alphaproteobacteria; Rhodospirillales; Rhodospirillaceae; Caenispirillum	72.6	0.0580178
Sox complex	gene_54050	Sulfur_oxidation_protein_SoxY	thiosulfate oxidation carrier protein SoxY [Rhodospirillaceae bacterium TMED8]	Bacteria; Proteobacteria; Alphaproteobacteria; Rhodospirillales; Rhodospirillaceae	61.7	0.0838036
Sox complex	gene_74832	Sulfur_oxidation_protein_SoxY	thiosulfate oxidation carrier protein SoxY [Methylobacillus sp. MM3]	Bacteria; Proteobacteria; Betaproteobacteria; Nitrosomonadales; Methylophilaceae; Methylobacillus	64.1	0.0803117
Sox complex	gene_74833	Sulfur_oxidation_protein_SoxZ	thiosulfate oxidation carrier complex protein SoxZ [Methylobacillus sp. MM3]	Bacteria; Proteobacteria; Betaproteobacteria; Nitrosomonadales; Methylophilaceae; Methylobacillus	68.6	0.109775
Sox complex	gene_79920	Sulfur_oxidation_protein_SoxZ	thiosulfate oxidation carrier complex protein SoxZ [Gammaproteobacteria bacterium TMED119]	Bacteria; Proteobacteria; Gammaproteobacteria	70.8	0.0387991
Sox complex	gene_57521	Sulfur_oxidation_protein_SoxZ	thiosulfate oxidation carrier complex protein SoxZ [Bosea vaviloviae]	Bacteria; Proteobacteria; Alphaproteobacteria; Rhizobiales; Bradyrhizobiaceae; Bosea	69.2	0.0566114
Sox complex	gene_54051	Sulfur_oxidation_protein_SoxZ	thiosulfate oxidation carrier complex protein SoxZ [Rhodospirillaceae bacterium]	Bacteria; Proteobacteria; Alphaproteobacteria; Rhodospirillales; Rhodospirillaceae	74.2	0.0843801
Sox complex	gene_24606	Sulfur_oxidation_protein_SoxZ	thiosulfate oxidation carrier protein SoxY [Methylotenera sp. 24-45-7]	Bacteria; Proteobacteria; Betaproteobacteria; Nitrosomonadales; Methylophilaceae; Methylotenera	68.1	0.0950725
Taurine degradation	gene_37402	Alpha-ketoglutarate-dependent_taurine_dioxygenase_(EC_1.14.11.17)	taurine dioxygenase [Sphingorhabdus marina]	Bacteria; Proteobacteria; Alphaproteobacteria; Sphingomona	65.8	0.0120683
Taurine degradation	gene_78146	Alpha-ketoglutarate-dependent_taurine_dioxygenase_(EC_1.14.11.17)	(Fe-S)-binding protein [Candidatus Thioglobus sp. MED-G25]	Bacteria; Proteobacteria; Gammaproteobacteria; Candidatus Thioglobus	58.6	0.030828
Taurine degradation	gene_57905	Alpha-ketoglutarate-dependent_taurine_dioxygenase_(EC_1.14.11.17)	Alpha-ketoglutarate-dependent 2,4-dichlorophenoxyacetate dioxygenase [Alphaproteobacteria bacterium MarineAlpha9_Bin5]	Bacteria; Proteobacteria; Alphaproteobacteria	41	0.024909
Taurine degradation	gene_41682	Alpha-ketoglutarate-dependent_taurine_dioxygenase_(EC_1.14.11.17)	TauD/TfdA family dioxygenase [Candidatus Entotheonella palauensis]	Bacteria; Nitrospinae/Tectomicrobia group; Candidatus Tectomicrobia; Candidatus Entotheonella	54.8	0.0143155
Taurine degradation	gene_54011	Alpha-ketoglutarate-dependent_taurine_dioxygenase_(EC_1.14.11.17)	Bacteria; Proteobacteria; Alphaproteobacteria; Rhizobiales; Phyllobacteriaceae; Mesorhizobium	Bacteria; Proteobacteria; Alphaproteobacteria	53.4	0.021038
Taurine degradation	gene_84555	Alpha-ketoglutarate-dependent_taurine_dioxygenase_(EC_1.14.11.17)	alpha-ketoglutarate-dependent taurine dioxygenase [Oceanibaculum indicum]	Bacteria; Proteobacteria; Alphaproteobacteria; Rhodospirillales; Rhodospirillaceae; Oceanibaculum	64.1	0.0910417
Taurine degradation	gene_43548	Alpha-ketoglutarate-dependent_taurine_dioxygenase_(EC_1.14.11.17)	TauD/TfdA family dioxygenase [Rhodospirillales bacterium CG15_BIG_FIL_POST_REV_8_21_14_020_66_15]	Bacteria; Proteobacteria; Alphaproteobacteria; Rhodospirillales; unclassified Rhodospirillales	72	0.0809191
Taurine degradation	gene_74960	Alpha-ketoglutarate-dependent_taurine_dioxygenase_(EC_1.14.11.17)	taurine dioxygenase [Candidatus Rokubacteria bacterium]	Bacteria; Candidatus Rokubacteria	61.7	0.144247
Taurine degradation	gene_67007	Alpha-ketoglutarate-dependent_taurine_dioxygenase_(EC_1.14.11.17)	Alpha-ketoglutarate-dependent taurine dioxygenase [Alphaproteobacteria bacterium MarineAlpha3_Bin1]	Bacteria; Proteobacteria; Alphaproteobacteria	61.4	0.0867788
Taurine degradation	gene_19036	Alpha-ketoglutarate-dependent_taurine_dioxygenase_(EC_1.14.11.17)	TauD/TfdA family dioxygenase, partial [Candidatus Rokubacteria bacterium]	Bacteria; Candidatus Rokubacteria	62.9	0.125495
Taurine degradation	gene_17156	Alpha-ketoglutarate-dependent_taurine_dioxygenase_(EC_1.14.11.17)	taurine dioxygenase [Henriciella litoralis]	Bacteria; Proteobacteria; Alphaproteobacteria; Rhodobacterales; Hyphomonadaceae; Henriciella	65.2	0.0640663
Taurine degradation	gene_63057	Alpha-ketoglutarate-dependent_taurine_dioxygenase_(EC_1.14.11.17)	TauD/TfdA family dioxygenase [Rhodosalinus sp. E84]	Bacteria; Proteobacteria; Alphaproteobacteria; Rhodobacterales; Rhodobacteraceae; Rhodosalinus	63.1	0.0178944
Taurine degradation	gene_86326	Alpha-ketoglutarate-dependent_taurine_dioxygenase_(EC_1.14.11.17)	taurine dioxygenase [Roseomonas sp. CQN31]	Bacteria; Proteobacteria; Alphaproteobacteria; Rhodospirillales; Acetobacteraceae; Roseomonas	66.3	0.0532244
Taurine degradation	gene_58657	Alpha-ketoglutarate-dependent_taurine_dioxygenase_(EC_1.14.11.17)	Alpha-ketoglutarate-dependent taurine dioxygenase [Alphaproteobacteria bacterium MarineAlpha3_Bin1]	Bacteria; Proteobacteria; Alphaproteobacteria	58.6	0.0235881
Taurine degradation	gene_76961	Alpha-ketoglutarate-dependent_taurine_dioxygenase_(EC_1.14.11.17)	TauD/TfdA family dioxygenase [Anderseniella sp. Alg231-50]	Bacteria; Proteobacteria; Alphaproteobacteria; Rhizobiales; Rhodobiaceae; Anderseniella	66.4	0.02062
Taurine degradation	gene_36167	Alpha-ketoglutarate-dependent_taurine_dioxygenase_(EC_1.14.11.17)	TauD/TfdA family dioxygenase [Candidatus Entotheonella palauensis]	Bacteria; Nitrospinae/Tectomicrobia group; Candidatus Tectomicrobia; Candidatus Entotheonella	53.4	0.0256265
Taurine degradation	gene_33315	Alpha-ketoglutarate-dependent_taurine_dioxygenase_(EC_1.14.11.17)	TauD/TfdA family dioxygenase [Rhodobacteraceae bacterium 4F10]	Bacteria; Proteobacteria; Alphaproteobacteria; Rhodobacterales; Rhodobacteraceae	52.3	0.0120683
Taurine degradation	gene_78147	Alpha-ketoglutarate-dependent_taurine_dioxygenase_(EC_1.14.11.17)	(Fe-S)-binding protein [Candidatus Thioglobus sp. MED-G25]	Bacteria; Proteobacteria; Gammaproteobacteria; Candidatus Thioglobus	60.6	0.0466461
Taurine degradation	gene_36094	Alpha-ketoglutarate-dependent_taurine_dioxygenase_(EC_1.14.11.17)	taurine dioxygenase [Proteobacteria bacterium TMED51]	Proteobacteria bacterium TMED51	72.2	0.0324336
Taurine degradation	gene_41718	Alpha-ketoglutarate-dependent_taurine_dioxygenase_(EC_1.14.11.17)	taurine dioxygenase [Phyllobacteriaceae bacterium Water-Bin73]	Bacteria; Proteobacteria; Alphaproteobacteria; Rhizobiales; Phyllobacteriaceae	79.6	0.0640099
Taurine degradation	gene_66371	Alpha-ketoglutarate-dependent_taurine_dioxygenase_(EC_1.14.11.17)	taurine dioxygenase [Rhizobiales bacterium TMED29]	Bacteria; Proteobacteria; Alphaproteobacteria; Rhizobiales	75.8	0.0818396
Taurine degradation	gene_45587	Alpha-ketoglutarate-dependent_taurine_dioxygenase_(EC_1.14.11.17)	taurine dioxygenase [Rhizobiales bacterium TMED29]	Bacteria; Proteobacteria; Alphaproteobacteria; Rhizobiales	76.8	0.0849506
Taurine degradation	gene_38005	Alpha-ketoglutarate-dependent_taurine_dioxygenase_(EC_1.14.11.17)	TauD/TfdA family dioxygenase [Sphingorhabdus sp. Alg231-15]	Bacteria; Proteobacteria; Alphaproteobacteria; Sphingomonadales; Sphingomonadaceae; Sphingorhabdus	63.9	0.103418
Taurine degradation	gene_77311	Alpha-ketoglutarate-dependent_taurine_dioxygenase_(EC_1.14.11.17)	Alpha-ketoglutarate-dependent taurine dioxygenase [Alphaproteobacteria bacterium MarineAlpha3_Bin3]	Bacteria; Proteobacteria; Alphaproteobacteria	48.5	0.0625669
Taurine degradation	gene_84639	Alpha-ketoglutarate-dependent_taurine_dioxygenase_(EC_1.14.11.17)	TauD/TfdA family dioxygenase [Hyphomonas adhaerens]	Bacteria; Proteobacteria; Alphaproteobacteria; Rhodobacterales; Hyphomonadaceae; Hyphomonas	64.2	0.0621263
Taurine degradation	gene_26863	Alpha-ketoglutarate-dependent_taurine_dioxygenase_(EC_1.14.11.17)	TauD/TfdA family dioxygenase [marine gamma proteobacterium HTCC2080]	Bacteria; Proteobacteria; Gammaproteobacteria; Cellvibrionales; Halieaceae	64.6	0.0725787
Taurine degradation	gene_54956	Alpha-ketoglutarate-dependent_taurine_dioxygenase_(EC_1.14.11.17)	Alpha-ketoglutarate-dependent 2,4-dichlorophenoxyacetate dioxygenase [Alphaproteobacteria bacterium MarineAlpha9_Bin6]	Bacteria; Proteobacteria; Alphaproteobacteria	60.2	0.119338
Taurine degradation	gene_24124	Alpha-ketoglutarate-dependent_taurine_dioxygenase_(EC_1.14.11.17)	TauD/TfdA family dioxygenase [Phaeobacter sp. 11ANDIMAR09]	Bacteria; Proteobacteria; Alphaproteobacteria; Rhodobacterales; Rhodobacteraceae; Phaeobacter	60.6	0.052242
Taurine degradation	gene_53138	Alpha-ketoglutarate-dependent_taurine_dioxygenase_(EC_1.14.11.17)	iron-sulfur protein [Mesorhizobium sp. 61-13]	Bacteria; Proteobacteria; Alphaproteobacteria; Rhizobiales; Phyllobacteriaceae; Mesorhizobium	78.5	0.0452656
	ORF ID	Best diamond hit in seed database	Best BLAST hit in NCBI nr database	Taxonon associated	Identity	RPKG
Phosphorous metabolism
	gene_47098	Polyphosphate_kinase_(EC_2.7.4.1)	DUF2497 domain-containing protein, partial [Rhodospirillales bacterium CG15_BIG_FIL_POST_REV_8_21_14_020_66_15]	Bacteria; Proteobacteria; Alphaproteobacteria; Rhodospirillales; unclassified Rhodospirillales	71	0.0947831
	gene_34858	Polyphosphate_kinase_(EC_2.7.4.1)	polyphosphate kinase 1, partial [Rhizobiales bacterium]	Bacteria; Proteobacteria; Alphaproteobacteria; Rhizobiales	58	0.054625
	gene_8456	Polyphosphate_kinase_(EC_2.7.4.1)	polyphosphate kinase 1 [Candidatus Thioglobus sp.]	Bacteria; Proteobacteria; Gammaproteobacteria; Candidatus Thioglobus	78	0.0845676
	gene_15741	Polyphosphate_kinase_(EC_2.7.4.1)	polyphosphate kinase 1 [Methylophilaceae bacterium 11]	Bacteria; Proteobacteria; Betaproteobacteria; Nitrosomonadales; Methylophilaceae	73	0.0885559
	gene_15740	Polyphosphate_kinase_(EC_2.7.4.1)	polyphosphate kinase 1 [Methylotenera sp. N17]	Bacteria; Proteobacteria; Betaproteobacteria; Nitrosomonadales; Methylophilaceae; Methylotenera	79	0.106375
	gene_46709	Polyphosphate_kinase_(EC_2.7.4.1)	RNA degradosome polyphosphate kinase [Terasakiella sp. PR1]	Bacteria; Proteobacteria; Alphaproteobacteria; Rhizobiales; Methylocystaceae; Terasakiella	65.4	0.158888
	ORF ID	Best diamond hit in seed database	Best BLAST hit in NCBI nr database	Taxonon associated	Identity	RPKG
Nitrogen metabolism
Ammonia oxidation	P02_gene_249029	AmoC(PF04896.10)	MULTISPECIES: ammonia monooxygenase [Nitrosopumilus]	Archaea; Thaumarchaeota; Nitrosopumilales; Nitrosopumilaceae	100	0.00485454
Ammonia oxidation	P02_gene_31392	AmoC(PF04896.10)	methane monooxygenase/ammonia monooxygenase subunit C [Nitrosospira multiformis]	Bacteria; Proteobacteria; Betaproteobacteria; Nitrosomonadales; Nitrosomonadaceae; Nitrosospira	93.6	0.00366913
Ammonia oxidation	S02_gene_238699	AmoC(PF04896.10)	methane monooxygenase/ammonia monooxygenase subunit C [Nitrosospira multiformis]	Bacteria; Proteobacteria; Betaproteobacteria; Nitrosomonadales; Nitrosomonadaceae; Nitrosospira	93.3	0.00528867
Ammonia oxidation	P02_gene_123311	AmoA(PF05145.10)	AbrB family transcriptional regulator [Thalassococcus sp. WRAS1]	Bacteria; Proteobacteria; Alphaproteobacteria; Rhodobacterales; Rhodobacteraceae; Thalassococcus	55.1	0.00742459
Ammonia oxidation	P02_gene_158423	AmoA(PF05145.10)	AbrB family transcriptional regulator [Candidatus Pelagibacter ubique]	Bacteria; Proteobacteria; Alphaproteobacteria; Pelagibacterales; Pelagibacteraceae; Candidatus Pelagibacter	95.6	0.0139211
Ammonia oxidation	P02_gene_161412	AmoA(PF05145.10)	AbrB family transcriptional regulator [Candidatus Pelagibacter sp. TMED253]	Bacteria; Proteobacteria; Alphaproteobacteria; Pelagibacterales; Pelagibacteraceae; Candidatus Pelagibacter	82.0	0.00474504
Ammonia oxidation	P02_gene_212097	AmoA(PF05145.10)	AbrB family transcriptional regulator [Alphaproteobacteria bacterium TMED54]	Bacteria; Proteobacteria; Alphaproteobacteria	58	0.00232018
Ammonia oxidation	P02_gene_271755	AmoA(PF05145.10)	AbrB family transcriptional regulator [Alphaproteobacteria bacterium TMED54]	Bacteria; Proteobacteria; Alphaproteobacteria	47.8	0.00438257
Ammonia oxidation	P02_gene_28436	AmoA(PF05145.10)	AbrB family transcriptional regulator [Candidatus Pelagibacter ubique]	Bacteria; Proteobacteria; Alphaproteobacteria; Pelagibacterales; Pelagibacteraceae; Candidatus Pelagibacter	99.4	0.0391981
Ammonia oxidation	S02_gene_108100	AmoA(PF05145.10)	AbrB family transcriptional regulator [Candidatus Pelagibacter ubique]	Bacteria; Proteobacteria; Alphaproteobacteria; Pelagibacterales; Pelagibacteraceae; Candidatus Pelagibacter	95.5	0.0620827
Ammonia oxidation	S02_gene_115463	AmoA(PF05145.10)	AbrB family transcriptional regulator [Phyllobacteriaceae bacterium StC1]	Bacteria; Proteobacteria; Alphaproteobacteria; Rhizobiales; Phyllobacteriaceae	47.8	0.00349688
Ammonia oxidation	S02_gene_116865	AmoA(PF05145.10)	AbrB family transcriptional regulator [Alphaproteobacteria bacterium TMED54]	Bacteria; Proteobacteria; Alphaproteobacteria	47.1	0.00524532
Ammonia oxidation	S02_gene_125625	AmoA(PF05145.10)	AbrB family transcriptional regulator [Alphaproteobacteria bacterium TMED54]	Bacteria; Proteobacteria; Alphaproteobacteria	44.2	0.00335042
Ammonia oxidation	S02_gene_13324	AmoA(PF05145.10)	AbrB family transcriptional regulator [Thalassobius mediterraneus]	Bacteria; Proteobacteria; Alphaproteobacteria; Rhodobacterales; Rhodobacteraceae; Thalassobius	54.5	0.0055646
Ammonia oxidation	S02_gene_14479	AmoA(PF05145.10)	ammonia monooxygenase [Pelagibacteraceae bacterium TMED146]	Bacteria; Proteobacteria; Alphaproteobacteria; Pelagibacterales; Pelagibacteraceae	62.1	0.00551663
Ammonia oxidation	S02_gene_170295	AmoA(PF05145.10)	Bacteria; Proteobacteria; Alphaproteobacteria; Pelagibacterales; Pelagibacteraceae	Bacteria; Proteobacteria; Alphaproteobacteria; Rhodospirillales; unclassified Rhodospirillales	53.6	0.00909852
Ammonia oxidation	S02_gene_191213	AmoA(PF05145.10)	MULTISPECIES: AbrB family transcriptional regulator [Sulfitobacter]	Bacteria; Proteobacteria; Alphaproteobacteria; Rhodobacterales; Rhodobacteraceae	72.0	0.00680776
Ammonia oxidation	S02_gene_244765	AmoA(PF05145.10)	AbrB family transcriptional regulator [Alphaproteobacteria bacterium TMED54]	Bacteria; Proteobacteria; Alphaproteobacteria	48.6	0.0106655
Ammonia oxidation	S02_gene_248599	AmoA(PF05145.10)	AbrB family transcriptional regulator [Sulfitobacter geojensis]	Bacteria; Proteobacteria; Alphaproteobacteria; Rhodobacterales; Rhodobacteraceae; Sulfitobacter	67.7	0.00336805
Ammonia oxidation	S02_gene_29348	AmoA(PF05145.10)	AbrB family transcriptional regulator [Candidatus Pelagibacter ubique]	Bacteria; Proteobacteria; Alphaproteobacteria; Pelagibacterales; Pelagibacteraceae; Candidatus Pelagibacter	100	0.0204777
Ammonia oxidation	S02_gene_57301	AmoA(PF05145.10)	AbrB family transcriptional regulator [Alphaproteobacteria bacterium TMED54]	Bacteria; Proteobacteria; Alphaproteobacteria	60.1	0.0124258
Nitrite reduction	s02_gene_292229	Respiratory_nitrate_reductase_alpha_chain_(EC_1.7.99.4)	nitrate reductase subunit alpha, partial [Pseudomonas aeruginosa]	Bacteria; Proteobacteria; Gammaproteobacteria; Pseudomonadales; Pseudomonadaceae; Pseudomonas	80.2	0.00666593
Nitrite reduction	p02_gene_174391	Respiratory_nitrate_reductase_alpha_chain_(EC_1.7.99.4)	nitrate reductase subunit alpha [Hyphomonas oceanitis]	Bacteria; Proteobacteria; Alphaproteobacteria; Rhodobacterales; Hyphomonadaceae; Hyphomonas	93.7	0.00500865
Nitrite reduction	p02_gene_210315	Respiratory_nitrate_reductase_alpha_chain_(EC_1.7.99.4)	nitrate oxidoreductase subunit alpha [Nitrospina sp. SCGC_AAA799_C22]	Bacteria; Nitrospinae/Tectomicrobia group; Nitrospinae; Nitrospinia; Nitrospinales; Nitrospinaceae; Nitrospina	98.8	0.00779123
Nitrite reduction	p02_gene_297770	Respiratory_nitrate_reductase_alpha_chain_(EC_1.7.99.4)	nitrate reductase subunit alpha [Gammaproteobacteria bacterium]	Bacteria; Proteobacteria; Gammaproteobacteria	85.6	0.00606817
Nitrite reduction	p02_gene_93010	Respiratory_nitrate_reductase_alpha_chain_(EC_1.7.99.4)	nitrate reductase subunit alpha [Pseudomonas chlororaphis]	Bacteria; Proteobacteria; Gammaproteobacteria; Pseudomonadales; Pseudomonadaceae; Pseudomonas	100	0.00584342
Nitrite reduction	s02_gene_247506	Respiratory_nitrate_reductase_gamma_chain_(EC_1.7.99.4)	respiratory nitrate reductase subunit gamma [Aquabacterium parvum]	Bacteria; Proteobacteria; Betaproteobacteria; Burkholderiales; Aquabacterium	93.2	0.00542313
Nitrite reduction	p02_gene_98610	Respiratory_nitrate_reductase_gamma_chain_(EC_1.7.99.4)	respiratory nitrate reductase subunit gamma [Brevundimonas sp. BAL3]	Bacteria; Proteobacteria; Alphaproteobacteria; Caulobacterales; Caulobacteraceae; Brevundimonas	100	0.0110718
Nitrite reduction	s02_gene_263105	Respiratory_nitrate_reductase_delta_chain_(EC_1.7.99.4)	nitrate reductase molybdenum cofactor assembly chaperone [Pseudomonas sp. 25 R 14]	Bacteria; Proteobacteria; Gammaproteobacteria; Pseudomonadales; Pseudomonadaceae; Pseudomonas	100	0.00576513
Nitrite reduction	p02_gene_302453	Respiratory_nitrate_reductase_delta_chain_(EC_1.7.99.4)	nitrate reductase molybdenum cofactor assembly chaperone [Brevundimonas sp. BAL3]	Bacteria; Proteobacteria; Alphaproteobacteria; Caulobacterales; Caulobacteraceae; Brevundimonas	100	0.00521562
Nitrite reduction	s02_gene_191636	Nitrite_reductase_[NAD(P)H]_large_subunit_(EC_1.7.1.4)	nitrite reductase large subunit [Flavobacterium sp. 11]	Bacteria; Bacteroidetes; Flavobacteriia; Flavobacteriales; Flavobacteriaceae; Flavobacterium	92.9	0.00450654
Nitrite reduction	s02_gene_247151	Nitrite_reductase_[NAD(P)H]_large_subunit_(EC_1.7.1.4)	nitrite reductase large subunit [Polaromonas sp. 35-63-35]	Bacteria; Proteobacteria; Betaproteobacteria; Burkholderiales; Comamonadaceae; Polaromonas	88.5	0.00615317
Nitrite reduction	s02_gene_286959	Nitrite_reductase_[NAD(P)H]_large_subunit_(EC_1.7.1.4)	nitrite reductase large subunit [Massilia sp. CF038]	Bacteria; Proteobacteria; Betaproteobacteria; Burkholderiales; Oxalobacteraceae; Massilia	90.8	0.00735551
Nitrite reduction	s02_gene_59954	Nitrite_reductase_[NAD(P)H]_large_subunit_(EC_1.7.1.4)	nitrite reductase large subunit [Rhodococcus sp. Eu-32]	Bacteria; Actinobacteria; Corynebacteriales; Nocardiaceae; Rhodococcus	95.8	0.00542313
Nitrite reduction	s02_gene_64283	Nitrite_reductase_[NAD(P)H]_large_subunit_(EC_1.7.1.4)	nitrite reductase large subunit [Duganella sp. HH101]	Bacteria; Proteobacteria; Betaproteobacteria; Burkholderiales; Oxalobacteraceae; Duganella	96.9	0.00666593
Nitrite reduction	s02_gene_70897	Nitrite_reductase_[NAD(P)H]_large_subunit_(EC_1.7.1.4)	nitrite reductase large subunit [Flavobacterium sp. 11]	Bacteria; Bacteroidetes; Flavobacteriia; Flavobacteriales; Flavobacteriaceae; Flavobacterium	100	0.00492253
Nitrite reduction	p02_gene_8850	Nitrite_reductase_[NAD(P)H]_large_subunit_(EC_1.7.1.4)	nitrite reductase large subunit [Moraxellaceae bacterium HYN0046]	Bacteria; Proteobacteria; Gammaproteobacteria; Pseudomonadales; Moraxellaceae	95.4	0.00725391
Nitrite reduction	s02_gene_100998	Nitrite_reductase_probable_[NAD(P)H]_subunit_(EC_1.7.1.4)	NADH dehydrogenase [uncultured bacterium]	Bacteria; environmental samples	97.5	0.0109577
Nitrite reduction	s02_gene_121568	Nitrite_reductase_probable_[NAD(P)H]_subunit_(EC_1.7.1.4)	FAD-dependent oxidoreductase [Lutibacter oricola]	Bacteria; Bacteroidetes; Flavobacteriia; Flavobacteriales; Flavobacteriaceae; Lutibacter	53.3	0.0096959
Nitrite reduction	s02_gene_170626	Nitrite_reductase_probable_[NAD(P)H]_subunit_(EC_1.7.1.4)	FAD-dependent oxidoreductase [Lutibacter oricola]	Bacteria; Bacteroidetes; Flavobacteriia; Flavobacteriales; Flavobacteriaceae; Lutibacter	53.3	0.0144345
Nitrite reduction	s02_gene_209279	Nitrite_reductase_probable_[NAD(P)H]_subunit_(EC_1.7.1.4)	FAD-dependent oxidoreductase [Flammeovirgaceae bacterium TMED32]	Bacteria; Bacteroidetes; Cytophagia; Cytophagales; Flammeovirgaceae; unclassified Flammeovirgaceae	98.9	0.00723084
Nitrite reduction	s02_gene_209280	Nitrite_reductase_probable_[NAD(P)H]_subunit_(EC_1.7.1.4)	pyridine nucleotide-disulphide oxidoreductase [uncultured Flavobacteriia bacterium]	Bacteria; Bacteroidetes; Flavobacteriia; environmental samples	99.3	0.00474022
Nitrite reduction	s02_gene_229750	Nitrite_reductase_probable_[NAD(P)H]_subunit_(EC_1.7.1.4)	NAD(P)/FAD-dependent oxidoreductase [Algoriphagus locisalis]	Bacteria; Bacteroidetes; Cytophagia; Cytophagales; Cyclobacteriaceae; Algoriphagus	57.9	0.00441331
Nitrite reduction	s02_gene_25182	Nitrite_reductase_probable_[NAD(P)H]_subunit_(EC_1.7.1.4)	nitrite reductase probable [NAD(P)H] subunit [Nonlabens ulvanivorans]	Bacteria; Bacteroidetes; Flavobacteriia; Flavobacteriales; Flavobacteriaceae; Nonlabens	85.4	0.00429483
Nitrite reduction	s02_gene_262090	Nitrite_reductase_probable_[NAD(P)H]_subunit_(EC_1.7.1.4)	pyridine nucleotide-disulfide oxidoreductase [Chromatiales bacterium (ex Bugula neritina AB1)]	Bacteria; Proteobacteria; Gammaproteobacteria; Chromatiales; unclassified Chromatiales	77.9	0.00566309
Nitrite reduction	s02_gene_291710	Nitrite_reductase_probable_[NAD(P)H]_subunit_(EC_1.7.1.4)	FAD-dependent oxidoreductase [Bacteroidetes bacterium]	Bacteria; Bacteroidetes	98.2	0.00888791
Nitrite reduction	s02_gene_63087	Nitrite_reductase_probable_[NAD(P)H]_subunit_(EC_1.7.1.4)	FAD-dependent oxidoreductase [Flavobacterium xanthum]	Bacteria; Bacteroidetes; Flavobacteriia; Flavobacteriales; Flavobacteriaceae; Flavobacterium	90.1	0.00453851
Nitrite reduction	p02_gene_162768	Nitrite_reductase_probable_[NAD(P)H]_subunit_(EC_1.7.1.4)	FAD-dependent oxidoreductase [Flammeovirgaceae bacterium TMED32]	Bacteria; Bacteroidetes; Cytophagia; Cytophagales; Flammeovirgaceae; unclassified Flammeovirgaceae	96.6	0.00674962
Nitrite reduction	p02_gene_230222	Nitrite_reductase_probable_[NAD(P)H]_subunit_(EC_1.7.1.4)	NAD(P)/FAD-dependent oxidoreductase [Algoriphagus ratkowskyi]	Bacteria; Bacteroidetes; Cytophagia; Cytophagales; Cyclobacteriaceae; Algoriphagus	59.5	0.00500865
Nitrite reduction	p02_gene_79478	Nitrite_reductase_probable_[NAD(P)H]_subunit_(EC_1.7.1.4)	NAD(P)/FAD-dependent oxidoreductase [Roseivirga spongicola]	Bacteria; Bacteroidetes; Cytophagia; Cytophagales; Flammeovirgaceae; Roseivirga	70.3	0.00563473
Nitrite reduction	s02_gene_107755	Nitrite_reductase_probable_electron_transfer_4Fe-S_subunit_(EC_1.7.1.4)	NADH-dependent phenylglyoxylate dehydrogenase subunit beta, partial [Alphaproteobacteria bacterium MarineAlpha3_Bin6]	Bacteria; Proteobacteria; Alphaproteobacteria	67.2	0.00531062
Nitrite reduction	s02_gene_142264	Copper-containing_nitrite_reductase_(EC_1.7.2.1)	cytochrome c [Janthinobacterium sp. HH01]	Bacteria; Proteobacteria; Betaproteobacteria; Burkholderiales; Oxalobacteraceae; Janthinobacterium	98.0	0.00646393
Nitrite reduction	s02_gene_15548	Copper-containing_nitrite_reductase_(EC_1.7.2.1)	dehydrogenase [Algoriphagus sp. A40]	Bacteria; Bacteroidetes; Cytophagia; Cytophagales; Cyclobacteriaceae; Algoriphagus	62.5	0.00429483
Nitrite reduction	s02_gene_157227	Copper-containing_nitrite_reductase_(EC_1.7.2.1)	hypothetical protein B0O79_1038 [Flavobacteriaceae bacterium MAR_2009_75]	Bacteria; Bacteroidetes; Flavobacteriia; Flavobacteriales; Flavobacteriaceae	54.9	0.00666593
Nitrite reduction	s02_gene_166792	Copper-containing_nitrite_reductase_(EC_1.7.2.1)	dehydrogenase [Flammeovirgaceae bacterium TMED32]	Bacteria; Bacteroidetes; Cytophagia; Cytophagales; Flammeovirgaceae; unclassified Flammeovirgaceae	96.2	0.00615317
Nitrite reduction	s02_gene_202082	Copper-containing_nitrite_reductase_(EC_1.7.2.1)	cytochrome c [Zobellia galactanivorans]	Bacteria; Bacteroidetes; Flavobacteriia; Flavobacteriales; Flavobacteriaceae; Zobellia	62.6	0.00643145
Nitrite reduction	s02_gene_211333	Copper-containing_nitrite_reductase_(EC_1.7.2.1)	cytochrome C [Zobellia sp. OII3]	Bacteria; Bacteroidetes; Flavobacteriia; Flavobacteriales; Flavobacteriaceae; Zobellia	57.0	0.00453851
Nitrite reduction	s02_gene_215306	Copper-containing_nitrite_reductase_(EC_1.7.2.1)	dehydrogenase [Flavobacteriaceae bacterium]	Bacteria; Bacteroidetes; Flavobacteriia; Flavobacteriales; Flavobacteriaceae	67.2	0.0203475
Nitrite reduction	s02_gene_248967	Copper-containing_nitrite_reductase_(EC_1.7.2.1)	dehydrogenase [Flammeovirgaceae bacterium TMED32]	Bacteria; Bacteroidetes; Cytophagia; Cytophagales; Flammeovirgaceae; unclassified Flammeovirgaceae	94.4	0.00949802
Nitrite reduction	s02_gene_291129	Copper-containing_nitrite_reductase_(EC_1.7.2.1)	dehydrogenase [Flammeovirgaceae bacterium TMED32]	Bacteria; Bacteroidetes; Cytophagia; Cytophagales; Flammeovirgaceae; unclassified Flammeovirgaceae	89.9	0.00922975
Nitrite reduction	s02_gene_293463	Copper-containing_nitrite_reductase_(EC_1.7.2.1)	cytochrome C [Bacteroidetes bacterium]	Bacteria; Bacteroidetes	97.4	0.00546948
Nitrite reduction	s02_gene_67021	Copper-containing_nitrite_reductase_(EC_1.7.2.1)	cytochrome C [Flavobacteriales bacterium TMED235]	Bacteria; Bacteroidetes; Flavobacteriia; Flavobacteriales	62.0	0.0121506
Nitrite reduction	p02_gene_20095	Copper-containing_nitrite_reductase_(EC_1.7.2.1)	c-type cytochrome [Segetibacter koreensis]	Bacteria; Bacteroidetes; Chitinophagia; Chitinophagales; Chitinophagaceae; Segetibacter	63.5	0.00417545
Nitrite reduction	p02_gene_311347	Copper-containing_nitrite_reductase_(EC_1.7.2.1)	c-type cytochrome [Lewinella nigricans]	Bacteria; Bacteroidetes; Saprospiria; Saprospirales; Lewinellaceae; Lewinella	61.0	0.00512486
Nitrite reduction	p02_gene_311547	Copper-containing_nitrite_reductase_(EC_1.7.2.1)	hypothetical protein [Arenibacter certesii]	Bacteria; Bacteroidetes; Flavobacteriia; Flavobacteriales; Flavobacteriaceae; Arenibacter	76.3	0.00513081
Nitrite reduction	p02_gene_50687	Copper-containing_nitrite_reductase_(EC_1.7.2.1)	hypothetical protein [Pseudozobellia sp. CCMM003]	Bacteria; Bacteroidetes; Flavobacteriia; Flavobacteriales; Flavobacteriaceae; Pseudozobellia	57.0	0.00657385
Nitrite reduction	p02_gene_5624	Copper-containing_nitrite_reductase_(EC_1.7.2.1)	dehydrogenase [Adhaeribacter sp. HMF7616]	Bacteria; Bacteroidetes; Cytophagia; Cytophagales; Hymenobacteraceae; Adhaeribacter	78.8	0.00558486
Nitric oxide reduction	p02_gene_60802	Nitric-oxide_reductase_subunit_B_(EC_1.7.99.7)	nitric oxide reductase [Pseudorhodobacter antarcticus]	Bacteria; Proteobacteria; Alphaproteobacteria; Rhodobacterales; Rhodobacteraceae; Pseudorhodobacter	93.5	0.00508943
Nitric oxide reduction	p02_gene_7678	Nitric-oxide_reductase_(EC_1.7.99.7),_quinol-dependent	nitric-oxide reductase large subunit [Polaribacter glomeratus]	Bacteria; Bacteroidetes; Flavobacteriia; Flavobacteriales; Flavobacteriaceae; Polaribacter	86.9	0.00637464
Urea degradation	s02_gene_78403	Urease_beta_subunit_(EC_3.5.1.5)	prophage MuMc02 [uncultured Mediterranean phage uvMED]	Viruses; environmental samples	48.8	0.00421006
Urea degradation	s02_gene_57001	Urease_gamma_subunit_(EC_3.5.1.5)	urease subunit gamma [Massilia eurypsychrophila]	Bacteria; Proteobacteria; Betaproteobacteria; Burkholderiales; Oxalobacteraceae; Massilia	95.9	0.0130598
Urea degradation	p02_gene_10108	Urease_beta_subunit_(EC_3.5.1.5)	tail fiber [uncultured Mediterranean phage uvMED]	uncultured Mediterranean phage uvMED	48.5	0.00483594
Urea degradation	p02_gene_233841	Urease_beta_subunit_(EC_3.5.1.5)	urease subunit beta [Thaumarchaeota archaeon]	Archaea; Thaumarchaeota; unclassified Thaumarchaeota	89.3	0.00513081
Urea degradation	p02_gene_26729	Urease_beta_subunit_(EC_3.5.1.5)	tail fiber [Synechococcus phage S-CBP4]	Viruses; dsDNA viruses, no RNA stage; Caudovirales; Podoviridae; Autographivirinae; unclassified Autographivirinae	44.4	0.00401968
Urea degradation	s02_gene_131330	Urease_beta_subunit_(EC_3.5.1.5)	predicted protein [Cyanophage P-SSP2]	Viruses; dsDNA viruses, no RNA stage; Caudovirales	54.5	0.00561342
Urea degradation	s02_gene_154478	Urease_beta_subunit_(EC_3.5.1.5)	tail fiber-like protein [Synechococcus T7-like virus S-TIP37]	Viruses; dsDNA viruses, no RNA stage; Caudovirales; Podoviridae	43.8	0.00888791
Urea degradation	s02_gene_274424	Urease_beta_subunit_(EC_3.5.1.5)	bacteriophage protein [Comamonas testosteroni]	Bacteria; Proteobacteria; Betaproteobacteria; Burkholderiales; Comamonadaceae; Comamonas	46.2	0.00716339
Urea degradation	s02_gene_281577	Urease_beta_subunit_(EC_3.5.1.5)	c1q globular head like domain containing protein [uncultured Mediterranean phage uvMED]	Viruses; environmental samples	57.4	0.00240575
Urea degradation	s02_gene_281578	Urease_beta_subunit_(EC_3.5.1.5)	hypothetical protein [uncultured Mediterranean phage uvMED]	Viruses; environmental samples	52	0.0112433
Urea degradation	s02_gene_56084	Urease_beta_subunit_(EC_3.5.1.5)	WIAG-tail domain [Paenibacillus sp. GP183]	Bacteria; Firmicutes; Bacilli; Bacillales; Paenibacillaceae; Paenibacillus	29.8	0.00467102
Urea degradation	s02_gene_132544	Urease_alpha_subunit_(EC_3.5.1.5)	urease subunit alpha, partial [Aminobacter sp. Root100]	Bacteria; Proteobacteria; Alphaproteobacteria; Rhizobiales; Phyllobacteriaceae; Aminobacter	87.9	0.00551663
Urea degradation	s02_gene_246504	Urease_alpha_subunit_(EC_3.5.1.5)	urea amidohydrolase, partial [uncultured bacterium]	Bacteria; environmental samples	96.5	0.00744104
Urea degradation	s02_gene_57569	Urease_alpha_subunit_(EC_3.5.1.5)	urease subunit alpha [Methylopila sp. 73B]	Bacteria; Proteobacteria; Alphaproteobacteria; Rhizobiales; Methylocystaceae; Methylopila	87	0.00695575
Urea degradation	s02_gene_77119	Urease_alpha_subunit_(EC_3.5.1.5)	urease subunit alpha [Starkeya novella]	Bacteria; Proteobacteria; Alphaproteobacteria; Rhizobiales; Xanthobacteraceae; Starkeya	88.3	0.00499945
Urea degradation	s02_gene_102916	Nickel_transporter_UreH	urease accessory protein [Mariprofundus aestuarium]	Bacteria; Proteobacteria; Zetaproteobacteria; Mariprofundales; Mariprofundaceae; Mariprofundus	53.8	0.0404166
Urea degradation	s02_gene_114099	Nickel_transporter_UreH	urease accessory protein [Proteobacteria bacterium]	Bacteria; Proteobacteria	43.4	0.0048115
Urea degradation	s02_gene_171948	Nickel_transporter_UreH	urease accessory protein [Afipia massiliensis]	Bacteria; Proteobacteria; Alphaproteobacteria; Rhizobiales; Bradyrhizobiaceae; Afipia	89.3	0.00621291
Urea degradation	s02_gene_235339	Nickel_transporter_UreH	urease accessory protein [Magnetovibrio blakemorei]	Bacteria; Proteobacteria; Alphaproteobacteria; Rhodospirillales; Rhodospirillaceae; Magnetovibrio	45.5	0.00727192
Urea degradation	s02_gene_92210	Nickel_transporter_UreH	MULTISPECIES: urease accessory protein [sulfur-oxidizing symbionts]	Bacteria; Proteobacteria; Gammaproteobacteria	49.4	0.0103772
Urea degradation	p02_gene_245555	Urease_alpha_subunit_(EC_3.5.1.5)	urease subunit alpha [Janthinobacterium sp. BJB412]	Bacteria; Proteobacteria; Betaproteobacteria; Burkholderiales; Oxalobacteraceae; Janthinobacterium	97.2	0.00578982
Urea degradation	s02_gene_164642	Urease_alpha_subunit_(EC_3.5.1.5)	urease subunit alpha [Acidovorax radicis]	Bacteria; Proteobacteria; Betaproteobacteria; Burkholderiales; Comamonadaceae; Acidovorax	89	0.00412858
Urea degradation	s02_gene_30519	Urease_accessory_protein_UreD	urease accessory protein [Marinobacterium sp. AK27]	Bacteria; Proteobacteria; Gammaproteobacteria; Oceanospirillales; Marinobacterium	47.1	0.00561342
Urea degradation	p02_gene_87098	Urease_accessory_protein_UreF	urease accessory protein UreF [Janthinobacterium sp. CG23_2]	Bacteria; Proteobacteria; Betaproteobacteria; Burkholderiales; Oxalobacteraceae; Janthinobacterium	85.4	0.00399424
Urea degradation	s02_gene_124509	Urease_accessory_protein_UreG	MULTISPECIES: urease accessory protein UreG [Hyphomicrobium]	Bacteria; Proteobacteria; Alphaproteobacteria; Rhizobiales; Hyphomicrobiaceae	80.5	0.00463717
Urea degradation	s02_gene_147023	Urease_accessory_protein_UreG	urease accessory protein UreG [Pseudomonas antarctica]	Bacteria; Proteobacteria; Gammaproteobacteria; Pseudomonadales; Pseudomonadaceae; Pseudomonas	100	0.00351609
Urea degradation	p02_gene_62310	Nickel_transporter_UreH	urease accessory protein [Gammaproteobacteria bacterium LUC14_002_19_P1]	Bacteria; Proteobacteria; Gammaproteobacteria; sulfur-oxidizing symbionts	53.7	0.00546398
Urea degradation	s02_gene_10710	Urea_carboxylase_(EC_6.3.4.6)_#_[Biotin_carboxylase_(EC_6.3.4.14)/Allophanate_hydrolase_2_subunit_2_(EC_3.5.1.54)/Allophanate_hydrolase_2_subunit_1_(EC_3.5.1.54)/Biotin_carboxyl_carrier_protein]	biotin-dependent carboxyltransferase [Bradyrhizobium sp. BR10280]	Bacteria; Proteobacteria; Alphaproteobacteria; Rhizobiales; Bradyrhizobiaceae; Bradyrhizobium	68.8	0.00340388
Urea degradation	s02_gene_83693	Urea_carboxylase_(EC_6.3.4.6)	biotin-dependent carboxyltransferase [Enhydrobacter aerosaccus]	Bacteria; Proteobacteria; Alphaproteobacteria; Rhodospirillales; unclassified Rhodospirillales; Enhydrobacter	72	0.0343377
Urea degradation	s02_gene_112937	Urea_carboxylase_(EC_6.3.4.6)	aminopeptidase [Rhizobiales bacterium 63-22]	Bacteria; Proteobacteria; Alphaproteobacteria; Rhizobiales	64.7	0.0304728
Urea degradation	s02_gene_10710	Urea_carboxylase_(EC_6.3.4.6)_#_[Biotin_carboxylase_(EC_6.3.4.14)/Allophanate_hydrolase_2_subunit_2_(EC_3.5.1.54)/Allophanate_hydrolase_2_subunit_1_(EC_3.5.1.54)/Biotin_carboxyl_carrier_protein]	urea carboxylase [Nocardia thailandica]	Bacteria; Actinobacteria; Corynebacteriales; Nocardiaceae; Nocardia	42.3	0.00340388
Urea degradation	p02_gene_283513	Urea_carboxylase_(EC_6.3.4.6)	urea carboxylase [Halothiobacillus neapolitanus]	Bacteria; Proteobacteria; Gammaproteobacteria; Chromatiales; Halothiobacillaceae; Halothiobacillus	43.6	0.0151059
Allophanate degradation	s02_gene_109584	Allophanate_hydrolase_2_subunit_1_(EC_3.5.1.54)	5-oxoprolinase subunit PxpB [Flaviramulus ichthyoenteri]	Bacteria; Bacteroidetes; Flavobacteriia; Flavobacteriales; Flavobacteriaceae; Flaviramulus	59.1	0.0048115
Allophanate degradation	s02_gene_111448	Allophanate_hydrolase_2_subunit_1_(EC_3.5.1.54)	allophanate hydrolase subunit 1 [Bacteroidetes bacterium]	Bacteria; Bacteroidetes	39.7	0.032356
Allophanate degradation	s02_gene_111688	Allophanate_hydrolase_2_subunit_1_(EC_3.5.1.54)	allophanate hydrolase subunit 1 [Candidatus Pelagibacter ubique]	Bacteria; Proteobacteria; Alphaproteobacteria; Pelagibacterales; Pelagibacteraceae; Candidatus Pelagibacter	90.6	0.0150572
Allophanate degradation	s02_gene_112936	Allophanate_hydrolase_2_subunit_1_(EC_3.5.1.54)	allophanate hydrolase subunit 1 [Marinomonas sp. MED121]	Bacteria; Proteobacteria; Gammaproteobacteria; Oceanospirillales; Marinomonas	67.1	0.0637872
Allophanate degradation	s02_gene_136740	Allophanate_hydrolase_2_subunit_1_(EC_3.5.1.54)	Bacteria; Proteobacteria; Alphaproteobacteria; Rhodobacterales; Rhodobacteraceae; Nereida	Bacteria; Bacteroidetes; Flavobacteriia; Flavobacteriales; Cryomorphaceae; unclassified Cryomorphaceae	75.2	0.00499945
Allophanate degradation	s02_gene_165723	Allophanate_hydrolase_2_subunit_1_(EC_3.5.1.54)	allophanate hydrolase subunit 1 [Flavobacteria bacterium MS024-2A]	Bacteria; Bacteroidetes; Flavobacteriia	53.3	0.0374427
Allophanate degradation	s02_gene_188573	Allophanate_hydrolase_2_subunit_1_(EC_3.5.1.54)	allophanate hydrolase [SAR92 bacterium BACL26 MAG-121220-bin70]	Bacteria; Proteobacteria; Gammaproteobacteria; Cellvibrionales; Porticoccaceae; SAR92 clade	78.2	0.0113765
Allophanate degradation	s02_gene_193379	Allophanate_hydrolase_2_subunit_1_(EC_3.5.1.54)	allophanate hydrolase subunit 1 [Sulfitobacter noctilucicola]	Bacteria; Proteobacteria; Alphaproteobacteria; Rhodobacterales; Rhodobacteraceae; Sulfitobacter	87.0	0.0108463
Allophanate degradation	s02_gene_220258	Allophanate_hydrolase_2_subunit_1_(EC_3.5.1.54)	allophanate hydrolase subunit 1 [Candidatus Thioglobus sp.]	Bacteria; Proteobacteria; Gammaproteobacteria; Candidatus Thioglobus	61.1	0.0050788
Allophanate degradation	s02_gene_229409	Allophanate_hydrolase_2_subunit_1_(EC_3.5.1.54)	allophanate hydrolase [SAR92 bacterium BACL26 MAG-121220-bin70]	Bacteria; Proteobacteria; Gammaproteobacteria; Cellvibrionales; Porticoccaceae; SAR92 clade	75.4	0.00520268
Allophanate degradation	s02_gene_22980	Allophanate_hydrolase_2_subunit_1_(EC_3.5.1.54)	5-oxoprolinase subunit PxpB [Microvirga sp. c27j1]	Bacteria; Proteobacteria; Alphaproteobacteria; Rhizobiales; Methylobacteriaceae; Microvirga	43	0.00603707
Allophanate degradation	s02_gene_236128	Allophanate_hydrolase_2_subunit_1_(EC_3.5.1.54)	allophanate hydrolase subunit 1 [Flavobacteria bacterium MS024-2A]	Bacteria; Bacteroidetes; Flavobacteriia	63.6	0.00488496
Allophanate degradation	s02_gene_256522	Allophanate_hydrolase_2_subunit_1_(EC_3.5.1.54)	5-oxoprolinase subunit PxpB [Polaribacter haliotis]	Bacteria; Bacteroidetes; Flavobacteriia; Flavobacteriales; Flavobacteriaceae; Polaribacter	72.3	0.00537756
Allophanate degradation	s02_gene_281167	Allophanate_hydrolase_2_subunit_1_(EC_3.5.1.54)	membrane protein [Polaribacter sp. Hel_I_88]	Bacteria; Bacteroidetes; Flavobacteriia; Flavobacteriales; Flavobacteriaceae; Polaribacter	60.3	0.00252936
Allophanate degradation	s02_gene_291255	Allophanate_hydrolase_2_subunit_1_(EC_3.5.1.54)	allophanate hydrolase subunit 1 [Marinomonas sp. MED121]	Bacteria; Proteobacteria; Gammaproteobacteria; Oceanospirillales; Marinomonas	73.1	0.00688096
Allophanate degradation	s02_gene_296213	Allophanate_hydrolase_2_subunit_1_(EC_3.5.1.54)	allophanate hydrolase subunit 1 [uncultured Cytophagia bacterium]	Bacteria; Bacteroidetes; Cytophagia; environmental samples		0.00573928
Allophanate degradation	s02_gene_47231	Allophanate_hydrolase_2_subunit_1_(EC_3.5.1.54)	allophanate hydrolase subunit 1 [Bacteroidetes bacterium]	Bacteria; Bacteroidetes	88.1	0.00783587
Allophanate degradation	s02_gene_60522	Allophanate_hydrolase_2_subunit_1_(EC_3.5.1.54)	allophanate hydrolase [Actinomadura formosensis]	Bacteria; Actinobacteria; Streptosporangiales; Thermomonosporaceae; Actinomadura	60	0.00387836
Allophanate degradation	s02_gene_62211	Allophanate_hydrolase_2_subunit_1_(EC_3.5.1.54)	allophanate hydrolase [SAR92 bacterium BACL16 MAG-120322-bin99]	SAR92 bacterium	70.4	0.00695575
Allophanate degradation	s02_gene_79668	Allophanate_hydrolase_2_subunit_1_(EC_3.5.1.54)	allophanate hydrolase [Neptuniibacter sp. Phe_28]	Bacteria; Proteobacteria; Gammaproteobacteria; Oceanospirillales; Neptuniibacter	51.1	0.00895006
Allophanate degradation	s02_gene_79670	Allophanate_hydrolase_2_subunit_1_(EC_3.5.1.54)	5-oxoprolinase subunit PxpB [Thalassotalea crassostreae]	Bacteria; Proteobacteria; Gammaproteobacteria; Alteromonadales; Colwelliaceae; Thalassotalea	48.8	0.0223752
Allophanate degradation	s02_gene_96578	Allophanate_hydrolase_2_subunit_1_(EC_3.5.1.54)	allophanate hydrolase [SAR92 bacterium BACL26 MAG-121220-bin70]	Bacteria; Proteobacteria; Gammaproteobacteria; Cellvibrionales; Porticoccaceae; SAR92 clade	66.8	0.0117418
Allophanate degradation	s02_gene_97091	Allophanate_hydrolase_2_subunit_1_(EC_3.5.1.54)	allophanate hydrolase [SAR92 bacterium BACL16 MAG-120619-bin48]	Bacteria; Proteobacteria; Gammaproteobacteria; Cellvibrionales; Porticoccaceae; SAR92 clade	54.5	0.0116351
Allophanate degradation	p02_gene_101229	Allophanate_hydrolase_2_subunit_1_(EC_3.5.1.54)	allophanate hydrolase subunit 1 [Thalassobius sp. I31.1]	Bacteria; Proteobacteria; Alphaproteobacteria; Rhodobacterales; Rhodobacteraceae; Thalassobius	40.0	0.00478098
Allophanate degradation	p02_gene_135228	Allophanate_hydrolase_2_subunit_1_(EC_3.5.1.54)	Allophanate hydrolase subunit 1 [Flavobacteria bacterium MS024-2A]	Bacteria; Bacteroidetes; Flavobacteriia	52.3	0.00779123
Allophanate degradation	p02_gene_154212	Allophanate_hydrolase_2_subunit_1_(EC_3.5.1.54)	allophanate hydrolase subunit 1 [Cryomorphaceae bacterium]	Bacteria; Bacteroidetes; Flavobacteriia; Flavobacteriales; Cryomorphaceae; unclassified Cryomorphaceae	73.9	0.00350605
Allophanate degradation	p02_gene_260678	Allophanate_hydrolase_2_subunit_1_(EC_3.5.1.54)	allophanate hydrolase [Neptuniibacter sp. Phe_28]	Bacteria; Proteobacteria; Gammaproteobacteria; Oceanospirillales; Neptuniibacte	54.1	0.0116151
Allophanate degradation	p02_gene_283514	Allophanate_hydrolase_2_subunit_1_(EC_3.5.1.54)	allophanate hydrolase subunit 1 [Marinomonas sp. MED121]	Bacteria; Proteobacteria; Gammaproteobacteria; Oceanospirillales; Marinomonas	69.9	0.00584342
Allophanate degradation	p02_gene_3684	Allophanate_hydrolase_2_subunit_1_(EC_3.5.1.54)	allophanate hydrolase [Winogradskyella sp. PC-19]	Bacteria; Bacteroidetes; Flavobacteriia; Flavobacteriales; Flavobacteriaceae; Winogradskyella	48.2	0.00258643
Allophanate degradation	s02_gene_109583	Allophanate_hydrolase_2_subunit_2_(EC_3.5.1.54)	Allophanate hydrolase 2, subunit 2 [Flavobacteriaceae bacterium FS1-H7996/R]	Bacteria; Bacteroidetes; Flavobacteriia; Flavobacteriales; Flavobacteriaceae	51.8	0.00228546
Allophanate degradation	s02_gene_136741	Allophanate_hydrolase_2_subunit_2_(EC_3.5.1.54)	allophanate hydrolase, partial [Cryomorphaceae bacterium BACL29 MAG-121220-bin8]	Bacteria; Bacteroidetes; Flavobacteriia; Flavobacteriales; Cryomorphaceae; unclassified Cryomorphaceae	76.8	0.00421006
Allophanate degradation	s02_gene_146898	Allophanate_hydrolase_2_subunit_2_(EC_3.5.1.54)	biotin-dependent carboxyltransferase [Pelagicola sp. LXJ1103]	Bacteria; Proteobacteria; Alphaproteobacteria; Rhodobacterales; Rhodobacteraceae; Pelagicola	75.5	0.00695575
Allophanate degradation	s02_gene_1604	Allophanate_hydrolase_2_subunit_2_(EC_3.5.1.54)	biotin-dependent carboxyltransferase	Bacteria; Proteobacteria; Alphaproteobacteria; Rhodobacterales; Rhodobacteraceae; Tateyamaria	66	0.00392595
Allophanate degradation	s02_gene_165724	Allophanate_hydrolase_2_subunit_2_(EC_3.5.1.54)	biotin-dependent carboxyltransferase family protein [Flavobacteria bacterium MS024-2A]	Bacteria; Bacteroidetes; Flavobacteriia	54.6	0.0337991
Allophanate degradation	s02_gene_17526	Allophanate_hydrolase_2_subunit_2_(EC_3.5.1.54)	MULTISPECIES: biotin-dependent carboxyltransferase [Pseudomonas]	Bacteria; Proteobacteria; Gammaproteobacteria; Pseudomonadales; Pseudomonadaceae	100	0.00621291
Allophanate degradation	s02_gene_185580	Allophanate_hydrolase_2_subunit_2_(EC_3.5.1.54)	allophanate hydrolase subunit 2 family protein [Flavobacteriia bacterium]	Bacteria; Bacteroidetes; Flavobacteriia	42.1	0.0152884
Allophanate degradation	s02_gene_188574	Allophanate_hydrolase_2_subunit_2_(EC_3.5.1.54)	allophanate hydrolase [SAR92 bacterium BACL16 MAG-120322-bin99]	Bacteria; Proteobacteria; Gammaproteobacteria; Cellvibrionales; Porticoccaceae; SAR92 clade	55.2	0.0129935
Allophanate degradation	s02_gene_19734	Allophanate_hydrolase_2_subunit_2_(EC_3.5.1.54)	biotin-dependent carboxyltransferase [Halioglobus sp. HI00S01]	Bacteria; Proteobacteria; Gammaproteobacteria; Cellvibrionales; Halieaceae; Halioglobus	78.2	0.00627382
Allophanate degradation	s02_gene_23160	Allophanate_hydrolase_2_subunit_2_(EC_3.5.1.54)	biotin-dependent carboxyltransferase [Thalassotalea crassostreae]	Bacteria; Proteobacteria; Gammaproteobacteria; Alteromonadales; Colwelliaceae; Thalassotalea	65.9	0.00780402
Allophanate degradation	s02_gene_237259	Allophanate_hydrolase_2_subunit_2_(EC_3.5.1.54)	biotin-dependent carboxyltransferase [Chromatocurvus sp. F02]	Bacteria; Proteobacteria; Gammaproteobacteria; Cellvibrionales; Halieaceae; Chromatocurvus	55.4	0.0318968
Allophanate degradation	s02_gene_284000	Allophanate_hydrolase_2_subunit_2_(EC_3.5.1.54)	2-oxoacid:ferredoxin oxidoreductase subunit beta [Rhodospirillaceae bacterium TMED256]	Bacteria; Proteobacteria; Alphaproteobacteria; Rhodospirillales; Rhodospirillaceae	72.4	0.00467102
Allophanate degradation	s02_gene_296214	Allophanate_hydrolase_2_subunit_2_(EC_3.5.1.54)	allophanate hydrolase subunit 2 [uncultured Cytophagia bacterium]	Bacteria; Bacteroidetes; Cytophagia; environmental samples	73.4	0.0140423
Allophanate degradation	s02_gene_47232	Allophanate_hydrolase_2_subunit_2_(EC_3.5.1.54)	allophanate hydrolase [Bacteroidetes bacterium]	Bacteria; Bacteroidetes	94.4	0.00885715
Allophanate degradation	s02_gene_60135	Allophanate_hydrolase_2_subunit_2_(EC_3.5.1.54)	allophanate hydrolase, partial [SAR92 bacterium BACL16 MAG-120619-bin48]	Bacteria; Proteobacteria; Gammaproteobacteria; Cellvibrionales; Porticoccaceae; SAR92 clade	57	0.00470536
Allophanate degradation	s02_gene_61720	Allophanate_hydrolase_2_subunit_2_(EC_3.5.1.54)	biotin-dependent carboxyltransferase [Oceanobacter kriegii]	Bacteria; Proteobacteria; Gammaproteobacteria; Oceanospirillales; Oceanospirillaceae; Oceanobacter	55.9	0.0039871
Allophanate degradation	s02_gene_7292	Allophanate_hydrolase_2_subunit_2_(EC_3.5.1.54)	biotin-dependent carboxyltransferase [Marinovum algicola]	Bacteria; Proteobacteria; Alphaproteobacteria; Rhodobacterales; Rhodobacteraceae; Marinovum	49.3	0.0067837
Allophanate degradation	p02_gene_139644	Allophanate_hydrolase_2_subunit_2_(EC_3.5.1.54)	allophanate hydrolase, partial [Cryomorphaceae bacterium BACL29 MAG-121220-bin8]	Bacteria; Bacteroidetes; Flavobacteriia; Flavobacteriales; Cryomorphaceae; unclassified Cryomorphaceae	73.4	0.00389562
Allophanate degradation	p02_gene_174904	Allophanate_hydrolase_2_subunit_2_(EC_3.5.1.54)	biotin-dependent carboxyltransferase [Candidatus Pelagibacter ubique]	Bacteria; Proteobacteria; Alphaproteobacteria; Pelagibacterales; Pelagibacteraceae; Candidatus Pelagibacter	98.2	0.00563473
Allophanate degradation	p02_gene_197505	Allophanate_hydrolase_2_subunit_2_(EC_3.5.1.54)	allophanate hydrolase [Bacteroidetes bacterium]	Bacteria; Bacteroidetes	93.4	0.0043674
Allophanate degradation	p02_gene_220511	Allophanate_hydrolase_2_subunit_2_(EC_3.5.1.54)	allophanate hydrolase [SAR92 bacterium BACL16 MAG-120322-bin99]	Bacteria; Proteobacteria; Gammaproteobacteria; Cellvibrionales; Porticoccaceae; SAR92 clade	54.3	0.0062795
Allophanate degradation	p02_gene_253935	Allophanate_hydrolase_2_subunit_2_(EC_3.5.1.54)	allophanate hydrolase [Gammaproteobacteria bacterium]	Bacteria; Proteobacteria; Gammaproteobacteria	53.6	0.00589804
Allophanate degradation	p02_gene_253938	Allophanate_hydrolase_2_subunit_2_(EC_3.5.1.54)	allophanate hydrolase [Gammaproteobacteria bacterium]	Bacteria; Proteobacteria; Gammaproteobacteria	55.0	0.00983006
Allophanate degradation	p02_gene_295820	Allophanate_hydrolase_2_subunit_2_(EC_3.5.1.54)	Allophanate hydrolase 2 subunit 2 [Indibacter alkaliphilus LW1]	Bacteria; Bacteroidetes; Cytophagia; Cytophagales; Cyclobacteriaceae	53.8	0.0117961
Allophanate degradation	p02_gene_305070	Allophanate_hydrolase_2_subunit_2_(EC_3.5.1.54)	allophanate hydrolase [Flavobacteriales bacterium 34_180_T64]	Bacteria; Bacteroidetes; Flavobacteriia; Flavobacteriales	48.9	0.0111107
Allophanate degradation	p02_gene_70607	Allophanate_hydrolase_2_subunit_2_(EC_3.5.1.54)	allophanate hydrolase [SAR92 bacterium BACL16 MAG-120322-bin99]	Bacteria; Proteobacteria; Gammaproteobacteria; Cellvibrionales; Porticoccaceae; SAR92 clade	55.2	0.00427134
Allophanate degradation	p02_gene_79906	Allophanate_hydrolase_2_subunit_2_(EC_3.5.1.54)	allophanate hydrolase [SAR92 bacterium BACL16 MAG-120322-bin99]	Bacteria; Proteobacteria; Gammaproteobacteria; Cellvibrionales; Porticoccaceae; SAR92 clade	58.4	0.00412477
Creatinine degradation	s02_gene_106592	Creatinase_(EC_3.5.3.3)	M24 family metallopeptidase [Candidatus Pelagibacter ubique]	Bacteria; Proteobacteria; Alphaproteobacteria; Pelagibacterales; Pelagibacteraceae; Candidatus Pelagibacter	93.9	0.00639929
Creatinine degradation	s02_gene_113367	Creatinase_(EC_3.5.3.3)	M24 family metallopeptidase [Candidatus Thioglobus singularis]	Bacteria; Proteobacteria; Gammaproteobacteria; Candidatus Thioglobus	97.4	0.0333876
Creatinine degradation	s02_gene_135436	Creatinase_(EC_3.5.3.3)	M24 family metallopeptidase [Nereida ignava]	Bacteria; Proteobacteria; Alphaproteobacteria; Rhodobacterales; Rhodobacteraceae; Nereida	9.7	0.00542313
Creatinine degradation	s02_gene_146957	Creatinase_(EC_3.5.3.3)	Creatinase [Alphaproteobacteria bacterium MarineAlpha3_Bin4]	Bacteria; Proteobacteria; Alphaproteobacteria	69.8	0.0118505
Creatinine degradation	s02_gene_158228	Creatinase_(EC_3.5.3.3)	creatininase [Roseovarius sp. BRH_c41]			0.00444395
Creatinine degradation	s02_gene_16833	Creatinase_(EC_3.5.3.3)	M24 family metallopeptidase [Candidatus Thioglobus singularis]	Bacteria; Proteobacteria; Gammaproteobacteria; Candidatus Thioglobus	84.1	0.00780402
Creatinine degradation	s02_gene_206882	Creatinase_(EC_3.5.3.3)	M24 family metallopeptidase [Candidatus Thioglobus singularis]	Bacteria; Proteobacteria; Gammaproteobacteria; Candidatus Thioglobus	100	0.00790036
Creatinine degradation	s02_gene_214851	Creatinase_(EC_3.5.3.3)	creatininase, partial [Pseudomonas stutzeri]	Bacteria; Proteobacteria; Gammaproteobacteria; Pseudomonadales; Pseudomonadaceae; Pseudomonas	71	0.0114683
Creatinine degradation	s02_gene_218475	Creatinase_(EC_3.5.3.3)	X-Pro dipeptidase [Planktomarina temperata RCA23]	Bacteria; Proteobacteria; Alphaproteobacteria; Rhodobacterales; Rhodobacteraceae; Planktomarina	91.9	0.00304728
Creatinine degradation	s02_gene_223041	Creatinase_(EC_3.5.3.3)	creatinase [Aliiroseovarius crassostreae]	Bacteria; Proteobacteria; Alphaproteobacteria; Rhodobacterales; Rhodobacteraceae; Aliiroseovarius	71	0.0100776
Creatinine degradation	s02_gene_238167	Creatinase_(EC_3.5.3.3)	creatininase, partial [Pseudomonas fluorescens]	Bacteria; Proteobacteria; Gammaproteobacteria; Pseudomonadales; Pseudomonadaceae; Pseudomonas	90.9	0.00719022
Creatinine degradation	s02_gene_241367	Creatinase_(EC_3.5.3.3)	M24 family metallopeptidase [Halovibrio sp. YL5-2]	Bacteria; Proteobacteria; Gammaproteobacteria; Oceanospirillales; Halomonadaceae; Halovibrio	81.1	0.00711033
Creatinine degradation	s02_gene_253587	Creatinase_(EC_3.5.3.3)	M24 family metallopeptidase [Marinobacterium litorale]	Bacteria; Proteobacteria; Gammaproteobacteria; Oceanospirillales; Oceanospirillaceae; Marinobacterium	89.4	0.00520268
Creatinine degradation	s02_gene_294605	Creatinase_(EC_3.5.3.3)	M24 family metallopeptidase [Amphritea atlantica]	Bacteria; Proteobacteria; Gammaproteobacteria; Oceanospirillales; Oceanospirillaceae; Amphritea	75.7	0.00864769
Creatinine degradation	s02_gene_37066	Creatinase_(EC_3.5.3.3)	M24 family metallopeptidase [Candidatus Pelagibacter ubique]	Bacteria; Proteobacteria; Alphaproteobacteria; Pelagibacterales; Pelagibacteraceae; Candidatus Pelagibacter	99.1	0.00587091
Creatinine degradation	s02_gene_50581	Creatinase_(EC_3.5.3.3)	M24 family metallopeptidase [Marinobacterium litorale]	Bacteria; Proteobacteria; Gammaproteobacteria; Oceanospirillales; Oceanospirillaceae; Marinobacterium	88	0.00365674
Creatinine degradation	s02_gene_68445	Creatinase_(EC_3.5.3.3)	creatininase [Pararhodobacter sp. AM505]	Bacteria; Proteobacteria; Alphaproteobacteria; Rhodobacterales; Rhodobacteraceae; Pararhodobacter	70.5	0.00566309
Creatinine degradation	s02_gene_78208	Creatinase_(EC_3.5.3.3)	creatininase [Rhodobacteraceae bacterium CG17_big_fil_post_rev_8_21_14_2_50_63_15]	Bacteria; Proteobacteria; Alphaproteobacteria; Rhodobacterales; Rhodobacteraceae	82.6	0.00576513
Creatinine degradation	p02_gene_133809	Creatinase_(EC_3.5.3.3)	creatininase [Acinetobacter baumannii]	Bacteria; Proteobacteria; Gammaproteobacteria; Pseudomonadales; Moraxellaceae; Acinetobacter; Acinetobacter calcoaceticus/baumannii complex	73.3	0.0265722
Creatinine degradation	p02_gene_159452	Creatinase_(EC_3.5.3.3)	creatinase [Kushneria marisflavi]	Bacteria; Proteobacteria; Gammaproteobacteria; Oceanospirillales; Halomonadaceae; Kushneria	73.6	0.00186713
Creatinine degradation	p02_gene_1713	Creatinase_(EC_3.5.3.3)	creatininase [Burkholderiales bacterium 21-58-4]	Bacteria; Proteobacteria; Betaproteobacteria; Burkholderiales	79.9	0.00618715
Creatinine degradation	p02_gene_174802	Creatinase_(EC_3.5.3.3)	RecName: Full=Creatinase; AltName: Full=Creatine amidinohydrolase	Bacteria; Bacteroidetes; Flavobacteriia; Flavobacteriales; Flavobacteriaceae; Flavobacterium	65.5	0.00312421
Creatinine degradation	p02_gene_178074	Creatinase_(EC_3.5.3.3)	creatininase [Pelagibacteraceae bacterium BACL5 MAG-121015-bin10]	Bacteria; Proteobacteria; Alphaproteobacteria; Pelagibacterales; Pelagibacteraceae	86.7	0.00364792
Creatinine degradation	p02_gene_271645	Creatinase_(EC_3.5.3.3)	creatininase [Pelagibacteraceae bacterium BACL5 MAG-121015-bin10]	Bacteria; Proteobacteria; Alphaproteobacteria; Pelagibacterales; Pelagibacteraceae	94.4	0.0203577
Creatinine degradation	p02_gene_302482	Creatinase_(EC_3.5.3.3)	RecName: Full=Creatinase; AltName: Full=Creatine amidinohydrolase	Bacteria; Bacteroidetes; Flavobacteriia; Flavobacteriales; Flavobacteriaceae; Flavobacterium	65	0.0062691
Creatinine degradation	p02_gene_46845	Creatinase_(EC_3.5.3.3)	creatinase/Prolidase N-terminal domain protein, partial [Acinetobacter pittii]	Bacteria; Proteobacteria; Gammaproteobacteria; Pseudomonadales; Moraxellaceae; Acinetobacter; Acinetobacter calcoaceticus/baumannii complex	65.3	0.00650608
Creatinine degradation	p02_gene_6948	Creatinase_(EC_3.5.3.3)	M24 family metallopeptidase [Candidatus Thioglobus singularis]	Bacteria; Proteobacteria; Gammaproteobacteria; Candidatus Thioglobus	85.4	0.00769622
Creatinine degradation	s02_gene_111833	Creatinine_amidohydrolase_(EC_3.5.2.10)	creatininase family protein [Tistlia consotensis]	Bacteria; Proteobacteria; Alphaproteobacteria; Rhodospirillales; Rhodospirillaceae; Tistlia	75.0	0.0106655
Creatinine degradation	s02_gene_141703	Creatinine_amidohydrolase_(EC_3.5.2.10)	creatininase family protein [Pontibacter diazotrophicus]	Bacteria; Bacteroidetes; Cytophagia; Cytophagales; Hymenobacteraceae; Pontibacter	70.9	0.00941073
Creatinine degradation	s02_gene_144268	Creatinine_amidohydrolase_(EC_3.5.2.10)	creatininase family protein [Devosia epidermidihirudinis]	Bacteria; Proteobacteria; Alphaproteobacteria; Rhizobiales; Hyphomicrobiaceae; Devosia	55.8	0.0259081
Creatinine degradation	s02_gene_159537	Creatinine_amidohydrolase_(EC_3.5.2.10)	creatininase family protein [Pontibacter ummariensis]	Bacteria; Bacteroidetes; Cytophagia; Cytophagales; Hymenobacteraceae; Pontibacter	67.3	0.00372052
Creatinine degradation	s02_gene_191994	Creatinine_amidohydrolase_(EC_3.5.2.10)	creatininase family protein [Candidatus Rhodobacter lobularis]	Bacteria; Proteobacteria; Alphaproteobacteria; Rhodobacterales; Rhodobacteraceae; Rhodobacter	81.3	0.0319965
Creatinine degradation	s02_gene_227298	Creatinine_amidohydrolase_(EC_3.5.2.10)	creatininase family protein [Agrobacterium rhizogenes]	Bacteria; Proteobacteria; Alphaproteobacteria; Rhizobiales; Rhizobiaceae; Rhizobium/Agrobacterium group; Agrobacterium	80.2	0.00488496
Creatinine degradation	s02_gene_25409	Creatinine_amidohydrolase_(EC_3.5.2.10)	creatininase family protein [Rhodospirillaceae bacterium]	Bacteria; Proteobacteria; Alphaproteobacteria; Rhodospirillales; Rhodospirillaceae	79.1	0.00300436
Creatinine degradation	s02_gene_262823	Creatinine_amidohydrolase_(EC_3.5.2.10)	creatinine amidohydrolase [Planktomarina temperata]	Bacteria; Proteobacteria; Alphaproteobacteria; Rhodobacterales; Rhodobacteraceae; Planktomarina	94.3	0.00989582
Creatinine degradation	s02_gene_28291	Creatinine_amidohydrolase_(EC_3.5.2.10)	creatininase [Leucothrix pacifica]	Bacteria; Proteobacteria; Gammaproteobacteria; Thiotrichales; Thiotrichaceae; Leucothrix	75	0.00542313
Creatinine degradation	s02_gene_31585	Creatinine_amidohydrolase_(EC_3.5.2.10)	creatininase [Leucothrix pacifica]	Bacteria; Proteobacteria; Gammaproteobacteria; Thiotrichales; Thiotrichaceae; Leucothrix	79	0.00542313
Creatinine degradation	p02_gene_164979	Creatinine_amidohydrolase_(EC_3.5.2.10)	creatininase family protein [Pontibacter ummariensis]	Bacteria; Bacteroidetes; Cytophagia; Cytophagales; Hymenobacteraceae; Pontibacter	65.3	0.00426412
Creatinine degradation	p02_gene_198537	Creatinine_amidohydrolase_(EC_3.5.2.10)	creatinine amidohydrolase, partial [Rhodobacter sp. BACL10 MAG-120419-bin15]	Bacteria; Proteobacteria; Alphaproteobacteria; Rhodobacterales; Rhodobacteraceae; Rhodobacter	86.6	0.00941925
Creatinine degradation	p02_gene_239552	Creatinine_amidohydrolase_(EC_3.5.2.10)	creatininase family protein, partial [Alphaproteobacteria bacterium]	Bacteria; Proteobacteria; Alphaproteobacteria	58.5	0.0127493
Creatinine degradation	p02_gene_275567	Creatinine_amidohydrolase_(EC_3.5.2.10)	creatininase family protein [Candidatus Rhodobacter lobularis]	Bacteria; Proteobacteria; Alphaproteobacteria; Rhodobacterales; Rhodobacteraceae; Rhodobacter	82.9	0.0070909
Creatinine degradation	p02_gene_304696	Creatinine_amidohydrolase_(EC_3.5.2.10)	creatininase family protein [Pontibacter diazotrophicus]	Bacteria; Bacteroidetes; Cytophagia; Cytophagales; Hymenobacteraceae; Pontibacter	69.8	0.00227011
Creatinine degradation	p02_gene_72058	Creatinine_amidohydrolase_(EC_3.5.2.10)	creatininase [Mesorhizobium sp. 65-26]	Bacteria; Proteobacteria; Alphaproteobacteria; Rhizobiales; Phyllobacteriaceae; Mesorhizobium	58.5	0.00733825
Creatinine degradation	p02_gene_75742	Creatinine_amidohydrolase_(EC_3.5.2.10)	creatininase family protein [Rhodospirillaceae bacterium]	Bacteria; Proteobacteria; Alphaproteobacteria; Rhodospirillales; Rhodospirillaceae	79.2	0.00264054
Creatinine degradation	p02_gene_77089	Creatinine_amidohydrolase_(EC_3.5.2.10)	creatininase [Congregibacter litora	Bacteria; Proteobacteria; Gammaproteobacteria; Cellvibrionales; Halieaceae; Congregibacter	82.1	0.00534822
	ORF ID	Best diamond hit in seed database	Best BLAST hit in NCBI nr database	Taxonon associated	Identity	RPKG
Carbon metabolism
Calvin	s02_gene_127711	Ribulose_bisphosphate_carboxylase_large_chain_(EC_4.1.1.39)	form IC ribulose-1,5-bisphosphate carboxylase/oxygenase large subunit, partial [uncultured bacterium]	Bacteria; environmental samples	91.2	0.0112268
Calvin	s02_gene_131651	Ribulose_bisphosphate_carboxylase_large_chain_(EC_4.1.1.39)	ribulose-bisphosphate carboxylase large subunit [Candidatus Thioglobus singularis]	Bacteria; Proteobacteria; Gammaproteobacteria; Candidatus Thioglobus	98.0	0.163703
Calvin	s02_gene_286823	Ribulose_bisphosphate_carboxylase_large_chain_(EC_4.1.1.39)	ribulose-1,5-bisphosphate carboxylase/oxygenase large subunit, partial [uncultured bacterium]	Bacteria; environmental samples	94.8	0.00659721
Calvin	s02_gene_17399	Ribulose_bisphosphate_carboxylase_small_chain_(EC_4.1.1.39)	ribulose bisphosphate carboxylase small subunit [Candidatus Thioglobus sp. TMED218]	Bacteria; Proteobacteria; Gammaproteobacteria; Candidatus Thioglobus	99.17	0.0319965
Calvin	s02_gene_89394	Ribulose_bisphosphate_carboxylase_large_chain_(EC_4.1.1.39)	form I ribulose bisphosphate carboxylase large subunit [Bradyrhizobium sp. NAS96.2]	Bacteria; Proteobacteria; Alphaproteobacteria; Rhizobiales; Bradyrhizobiaceae; Bradyrhizobium	74.7	0.00719022
Calvin	p02_gene_148695	Ribulose_bisphosphate_carboxylase_large_chain_(EC_4.1.1.39)	ribulose-bisphosphate carboxylase large subunit [Candidatus Thioglobus sp. TMED218]	Bacteria; Proteobacteria; Gammaproteobacteria; Candidatus Thioglobus	97.4	0.0210363
Calvin	p02_gene_153241	Ribulose_bisphosphate_carboxylase_small_chain_(EC_4.1.1.39)	ribulose bisphosphate carboxylase small subunit [Candidatus Thioglobus sp. TMED218]	Bacteria; Proteobacteria; Gammaproteobacteria; Candidatus Thioglobus	94.8	0.0161818
Calvin	p02_gene_172114	Ribulose_bisphosphate_carboxylase_large_chain_(EC_4.1.1.39)	ribulose-bisphosphate carboxylase large subunit [Nitrosospira sp. 56-18]	Bacteria; Proteobacteria; Betaproteobacteria; Nitrosomonadales; Nitrosomonadaceae; Nitrosospira	98.9	0.00678591
Calvin	p02_gene_214456	Ribulose_bisphosphate_carboxylase_large_chain_(EC_4.1.1.39)	form IC ribulose-1,5-bisphosphate carboxylase/oxygenase large subunit, partial [uncultured bacterium]	Bacteria; environmental samples	91.2	0.0217617
Calvin	s02_gene_57834	Ribulose_bisphosphate_carboxylase_large_chain_(EC_4.1.1.39)	ribulose-1,5-bisphosphate carboxylase/oxygenase large subunit, partial (chloroplast), partial (chloroplast) [Gyrosigma tenuissimum var. hyperborea]	Eukaryota; Stramenopiles; Bacillariophyta; Bacillariophyceae; Bacillariophycidae; Naviculales; Pleurosigmataceae; Gyrosigma	90.5	0.00551663
Calvin	p02_gene_151218	Ribulose_bisphosphate_carboxylase_large_chain_(EC_4.1.1.39)	ribulose-1,5-bisphosphate carboxylase/oxygenase large subunit, partial (plastid) [Phaeocystis globosa]	Eukaryota; Haptophyceae; Phaeocystales; Phaeocystaceae; Phaeocystis	96.5	0.00558486
Calvin	p02_gene_22903	Ribulose_bisphosphate_carboxylase_small_chain_(EC_4.1.1.39)	Chain I, Rubisco from Thalassiosira hyalina	Eukaryota; Stramenopiles; Bacillariophyta; Coscinodiscophyceae; Thalassiosirophycidae; Thalassiosirales; Thalassiosiraceae; Thalassiosira	89.4	0.00478098
Calvin	p02_gene_9092	Ribulose_bisphosphate_carboxylase_large_chain_(EC_4.1.1.39)	ribulose-15-bisphosphate carboxylase/oxygenase large subunit, partial (plastid) [Micromonas sp. SYD]	Eukaryota; Viridiplantae; Chlorophyta; prasinophytes; Mamiellophyceae; Mamiellales; Mamiellaceae; Micromonas	97.9	0.00432253
rTCA	nd	Succinyl-CoA_ligase_[ADP-forming]_alpha_chain_(EC_6.2.1.5)	nd	nd	nd	nd
rTCA	p02_gene_103232	2-oxoglutarate_oxidoreductase,_alpha_subunit_(EC_1.2.7.3)	ferredoxin oxidoreductase [Gammaproteobacteria bacterium TMED36]	Bacteria; Proteobacteria; Gammaproteobacteria	77.5	0.00618715
rTCA	p02_gene_156536	2-oxoglutarate_oxidoreductase,_gamma_subunit_(EC_1.2.7.3)_/_2-oxoglutarate_oxidoreductase,_alpha_subunit_(EC_1.2.7.3)	2-oxoacid:acceptor oxidoreductase subunit alpha [Sphingomonas sp. CCH10-B3]	Bacteria; Proteobacteria; Alphaproteobacteria; Sphingomonadales; Sphingomonadaceae; Sphingomonas	97.8	0.00685967
rTCA	p02_gene_169212	2-oxoglutarate_oxidoreductase,_gamma_subunit_(EC_1.2.7.3)_/_2-oxoglutarate_oxidoreductase,_alpha_subunit_(EC_1.2.7.3)	2-oxoacid:acceptor oxidoreductase subunit alpha [Gracilimonas amylolytica]	Bacteria; Balneolaeota; Balneolia; Balneolales; Balneolaceae; Gracilimonas	69.2	0.00252436
rTCA	s02_gene_10277	2-oxoglutarate_oxidoreductase,_alpha_subunit_(EC_1.2.7.3)	2-oxoglutarate ferredoxin oxidoreductase subunit alpha [Gammaproteobacteria bacterium TMED95]	Bacteria; Proteobacteria; Gammaproteobacteria	84.8	0.0048115
rTCA	p02_gene_177717	2-oxoglutarate_oxidoreductase,_beta_subunit_(EC_1.2.7.3)	Bacteria; Proteobacteria; Gammaproteobacteria; SAR86 cluster	Bacteria; Proteobacteria; Gammaproteobacteria	76.9	0.00519415
rTCA	p02_gene_199658	2-oxoglutarate_oxidoreductase,_alpha_subunit_(EC_1.2.7.3)	2-oxoglutarate ferredoxin oxidoreductase subunit alpha [SAR86 cluster bacterium]	Bacteria; Proteobacteria; Gammaproteobacteria; SAR86 cluster	76.0	0.00618715
rTCA	p02_gene_208928	2-oxoglutarate_oxidoreductase,_beta_subunit_(EC_1.2.7.3)	2-oxoglutarate ferredoxin oxidoreductase subunit beta [Gammaproteobacteria bacterium TMED30]	Bacteria; Proteobacteria; Gammaproteobacteria	87.1	0.00508943
rTCA	p02_gene_28614	2-oxoglutarate_oxidoreductase,_gamma_subunit_(EC_1.2.7.3)_/_2-oxoglutarate_oxidoreductase,_alpha_subunit_(EC_1.2.7.3)	2-oxoglutarate ferredoxin oxidoreductase subunit alpha [bacterium TMED264]	bacterium TMED264	76.4	0.00500865
rTCA	p02_gene_321676	2-oxoglutarate_oxidoreductase,_gamma_subunit_(EC_1.2.7.3)_/_2-oxoglutarate_oxidoreductase,_alpha_subunit_(EC_1.2.7.3)	MFS transporter [Flavobacteriales bacterium TMED123]	Bacteria; Bacteroidetes; Flavobacteriia; Flavobacteriales	71.6	0.00356548
rTCA	p02_gene_32682	2-oxoglutarate_oxidoreductase,_gamma_subunit_(EC_1.2.7.3)_/_2-oxoglutarate_oxidoreductase,_alpha_subunit_(EC_1.2.7.3)	2-oxoglutarate oxidoreductase subunit KorA [Alphaproteobacteria bacterium MarineAlpha3_Bin3]	Bacteria; Proteobacteria; Alphaproteobacteria	65.9	0.00307849
rTCA	s02_gene_35928	2-oxoglutarate_oxidoreductase,_gamma_subunit_(EC_1.2.7.3)_/_2-oxoglutarate_oxidoreductase,_alpha_subunit_(EC_1.2.7.3)	2-oxoglutarate ferredoxin oxidoreductase subunit alpha [bacterium TMED264]	bacterium TMED264	93.3	0.00858966
rTCA	s02_gene_37910	2-oxoglutarate_oxidoreductase,_gamma_subunit_(EC_1.2.7.3)_/_2-oxoglutarate_oxidoreductase,_alpha_subunit_(EC_1.2.7.3)	2-oxoglutarate oxidoreductase subunit KorA [Alphaproteobacteria bacterium MarineAlpha3_Bin3]	Bacteria; Proteobacteria; Alphaproteobacteria	66.3	0.00479348
rTCA	s02_gene_70612	2-oxoglutarate_oxidoreductase,_gamma_subunit_(EC_1.2.7.3)_/_2-oxoglutarate_oxidoreductase,_alpha_subunit_(EC_1.2.7.3)	2-oxoacid:acceptor oxidoreductase subunit alpha [Tistlia consotensis]	Bacteria; Proteobacteria; Alphaproteobacteria; Rhodospirillales; Rhodospirillaceae; Tistlia	72.4	0.0128629
rTCA	s02_gene_92649	2-oxoglutarate_oxidoreductase,_gamma_subunit_(EC_1.2.7.3)_/_2-oxoglutarate_oxidoreductase,_alpha_subunit_(EC_1.2.7.3)	2-oxoglutarate ferredoxin oxidoreductase subunit alpha, partial [Sphingomonadales bacterium 28-56-43]	Bacteria; Proteobacteria; Alphaproteobacteria; Sphingomonadales; unclassified Sphingomonadales	99.1	0.00581754
rTCA	p02_gene_33518	2-oxoglutarate_oxidoreductase,_alpha_subunit_(EC_1.2.7.3)	2-oxoglutarate ferredoxin oxidoreductase subunit alpha, partial [SAR86 cluster bacterium]	Bacteria; Proteobacteria; Gammaproteobacteria; SAR86 cluster	94.4	0.00504872
rTCA	s02_gene_118324	2-oxoglutarate_oxidoreductase,_gamma_subunit_(EC_1.2.7.3)_/_2-oxoglutarate_oxidoreductase,_alpha_subunit_(EC_1.2.7.3)	ferredoxin oxidoreductase [SAR86 cluster bacterium]	Bacteria; Proteobacteria; Gammaproteobacteria; SAR86 cluster	86.8	0.00524532
rTCA	s02_gene_118383	2-oxoglutarate_oxidoreductase,_gamma_subunit_(EC_1.2.7.3)_/_2-oxoglutarate_oxidoreductase,_alpha_subunit_(EC_1.2.7.3)	ferredoxin oxidoreductase [SAR86 cluster bacterium]	Bacteria; Proteobacteria; Gammaproteobacteria; SAR86 cluster	94.6	0.00566309
rTCA	s02_gene_119976	2-oxoglutarate_oxidoreductase,_alpha_subunit_(EC_1.2.7.3)	2-oxoacid:acceptor oxidoreductase subunit alpha [Chlorobium sp. KB01]	Bacteria; Chlorobi; Chlorobia; Chlorobiales; Chlorobiaceae; Chlorobium/Pelodictyon group; Chlorobium	61.7	0.00707104
rTCA	s02_gene_121564	2-oxoglutarate_oxidoreductase,_beta_subunit_(EC_1.2.7.3)	2-oxoacid:ferredoxin oxidoreductase subunit beta [Flexithrix dorotheae]	Bacteria; Bacteroidetes; Cytophagia; Cytophagales; Flammeovirgaceae; Flexithrix	75.7	0.00378656
rTCA	s02_gene_122051	2-oxoglutarate_oxidoreductase,_gamma_subunit_(EC_1.2.7.3)_/_2-oxoglutarate_oxidoreductase,_alpha_subunit_(EC_1.2.7.3)	MFS transporter [Flavobacteriales bacterium TMED123]	Bacteria; Bacteroidetes; Flavobacteriia; Flavobacteriales	67.8	0.00528867
rTCA	s02_gene_138396	2-oxoglutarate_oxidoreductase,_gamma_subunit_(EC_1.2.7.3)_/_2-oxoglutarate_oxidoreductase,_alpha_subunit_(EC_1.2.7.3)	2-oxoacid:acceptor oxidoreductase subunit alpha [Oceanibacterium hippocampi]	Bacteria; Proteobacteria; Alphaproteobacteria; Sneathiellales; Sneathiellaceae; Oceanibacterium	68.6	0.00703219
rTCA	s02_gene_21726	2-oxoglutarate_oxidoreductase,_beta_subunit_(EC_1.2.7.3)	2-oxoacid:ferredoxin oxidoreductase subunit beta [bacterium TMED264]	bacterium TMED264	83.5	0.0166938
rTCA	s02_gene_141266	2-oxoglutarate_oxidoreductase,_gamma_subunit_(EC_1.2.7.3)_/_2-oxoglutarate_oxidoreductase,_alpha_subunit_(EC_1.2.7.3)	2-oxoglutarate ferredoxin oxidoreductase subunit alpha [Alphaproteobacteria bacterium TMED109]	Bacteria; Proteobacteria; Alphaproteobacteria	85.2	0.00215464
rTCA	s02_gene_56332	2-oxoglutarate_oxidoreductase,_beta_subunit_(EC_1.2.7.3)	2-oxoglutarate ferredoxin oxidoreductase subunit beta [SAR86 cluster bacterium]	Bacteria; Proteobacteria; Gammaproteobacteria; SAR86 cluster	98.8	0.0118505
rTCA	s02_gene_78246	2-oxoglutarate_oxidoreductase,_beta_subunit_(EC_1.2.7.3)	2-oxoacid:ferredoxin oxidoreductase subunit beta [Photobacterium angustum]	Bacteria; Proteobacteria; Gammaproteobacteria; Vibrionales; Vibrionaceae; Photobacterium	73.0	0.00524532
rTCA	s02_gene_118150	2-oxoglutarate_oxidoreductase,_alpha_subunit_(EC_1.2.7.3)	2-oxoglutarate ferredoxin oxidoreductase subunit alpha [SAR86 cluster bacterium]	Bacteria; Proteobacteria; Gammaproteobacteria; SAR86 cluster	94.6	0.00405019
rTCA	s02_gene_178659	2-oxoglutarate_oxidoreductase,_alpha_subunit_(EC_1.2.7.3)	2-oxoglutarate ferredoxin oxidoreductase subunit alpha [bacterium TMED264]	bacterium TMED264	88.3	0.00533274
rTCA	s02_gene_184913	2-oxoglutarate_oxidoreductase,_beta_subunit_(EC_1.2.7.3)	2-oxoacid:ferredoxin oxidoreductase subunit beta [Bacteroidetes bacterium RIFCSPLOWO2_12_FULL_35_15]	Bacteria; Bacteroidetes	67.4	0.00367775
rTCA	s02_gene_195173	2-oxoglutarate_oxidoreductase,_gamma_subunit_(EC_1.2.7.3)_/_2-oxoglutarate_oxidoreductase,_alpha_subunit_(EC_1.2.7.3)	ferredoxin oxidoreductase [SAR86 cluster bacterium]	Bacteria; Proteobacteria; Gammaproteobacteria; SAR86 cluster	87.6	0.00492253
rTCA	s02_gene_219867	2-oxoglutarate_oxidoreductase,_gamma_subunit_(EC_1.2.7.3)_/_2-oxoglutarate_oxidoreductase,_alpha_subunit_(EC_1.2.7.3)	2-oxoglutarate ferredoxin oxidoreductase subunit alpha [Sphingomonadales bacterium 17-56-6]	Bacteria; Proteobacteria; Alphaproteobacteria; Sphingomonadales; unclassified Sphingomonadales	96.6	0.00853239
rTCA	s02_gene_244558	2-oxoglutarate_oxidoreductase,_beta_subunit_(EC_1.2.7.3)	2-oxoacid:ferredoxin oxidoreductase subunit beta [Rhodospirillaceae bacterium TMED256]	Bacteria; Proteobacteria; Alphaproteobacteria; Rhodospirillales; Rhodospirillaceae	61.9	0.00392595
rTCA	s02_gene_62451	2-oxoglutarate_oxidoreductase,_gamma_subunit_(EC_1.2.7.3)_/_2-oxoglutarate_oxidoreductase,_alpha_subunit_(EC_1.2.7.3)	2-oxoglutarate ferredoxin oxidoreductase subunit alpha [Bacteroidetes bacterium RIFCSPLOWO2_12_FULL_35_15]	Bacteria; Bacteroidetes	64.7	0.00421006
rTCA	s02_gene_254812	2-oxoglutarate_oxidoreductase,_gamma_subunit_(EC_1.2.7.3)_/_2-oxoglutarate_oxidoreductase,_alpha_subunit_(EC_1.2.7.3)	2-oxoglutarate ferredoxin oxidoreductase subunit alpha, partial [Sphingomonadales bacterium 28-56-43]	Bacteria; Proteobacteria; Alphaproteobacteria; Sphingomonadales; unclassified Sphingomonadales	100	0.00707104
rTCA	s02_gene_263853	2-oxoglutarate_oxidoreductase,_alpha_subunit_(EC_1.2.7.3)	2-oxoglutarate ferredoxin oxidoreductase subunit alpha [Gammaproteobacteria bacterium TMED182]	Bacteria; Proteobacteria; Gammaproteobacteria	85.6	0.0038091
rTCA	s02_gene_272391	2-oxoglutarate_oxidoreductase,_gamma_subunit_(EC_1.2.7.3)_/_2-oxoglutarate_oxidoreductase,_alpha_subunit_(EC_1.2.7.3)	2-oxoglutarate ferredoxin oxidoreductase subunit alpha [Nitrosopumilus sp. BACL13 MAG-121220-bin23]	Archaea; Thaumarchaeota; Nitrosopumilales; Nitrosopumilaceae; Nitrosopumilus	91.3	0.00695575
rTCA	s02_gene_282604	2-oxoglutarate_oxidoreductase,_beta_subunit_(EC_1.2.7.3)	2-oxoacid:ferredoxin oxidoreductase subunit beta [Rhodospirillaceae bacterium TMED256]	Bacteria; Proteobacteria; Alphaproteobacteria; Rhodospirillales; Rhodospirillaceae	72.4	0.00603707
rTCA	s02_gene_204996	Fumarate_reductase_flavoprotein_subunit_(EC_1.3.5.4)	succinate dehydrogenase/fumarate reductase flavoprotein subunit [Rhodobacteraceae bacterium]	Bacteria; Proteobacteria; Alphaproteobacteria; Rhodobacterales; Rhodoba	91.5	0.00901309
3HP/4HB	s02_gene_234967	Biotin_carboxylase_of_acetyl-CoA_carboxylase_(EC_6.3.4.14)	acetyl-CoA carboxylase biotin carboxylase subunit [Nitrosopumilus sp. BACL13 MAG-121220-bin23]	Archaea; Thaumarchaeota; Nitrosopumilales; Nitrosopumilaceae; Nitrosopumilus	97.2	0.00321573
3HP/4HB	p02_gene_30846	4-hydroxybutanoyl-CoA_dehydratase_(EC_4.2.1.120)_/_Vinylacetyl-CoA_Delta-isomerase_(EC_5.3.3.3)	4-hydroxybutyryl-CoA dehydratase [Nitrosopumilus sp.]	Archaea; Thaumarchaeota; Nitrosopumilales; Nitrosopumilaceae; Nitrosopumilus	98.1	0.00601038
3HP/4HB	nd	Alcohol_dehydrogenase_(EC_1.1.1.1)_nmar1100	nd	nd	nd	nd
WL	s02_gene_282133	Carbon_monoxide_dehydrogenase_large_chain_(EC_1.2.99.2)_parolog_without_usual_motifs	Caffeine dehydrogenase subunit alpha [Alphaproteobacteria bacterium MarineAlpha4_Bin2]	Bacteria; Proteobacteria; Alphaproteobacteria	75	0.00587091
WL	s02_gene_101160	Carbon_monoxide_dehydrogenase_large_chain_(EC_1.2.99.2)	carbon-monoxide dehydrogenase large subunit [Roseinatronobacter thiooxidans]	Bacteria; Proteobacteria; Alphaproteobacteria; Rhodobacterales; Rhodobacteraceae; Roseinatronobacter	96.2	0.00974512
WL	s02_gene_116757	Carbon_monoxide_dehydrogenase_large_chain_(EC_1.2.99.2)	xanthine dehydrogenase family protein molybdopterin-binding subunit [Planktomarina temperata]	Bacteria; Proteobacteria; Alphaproteobacteria; Rhodobacterales; Rhodobacteraceae; Planktomarina	94.2	0.00744104
WL	s02_gene_135197	Carbon_monoxide_dehydrogenase_large_chain_(EC_1.2.99.2)	xanthine dehydrogenase family protein molybdopterin-binding subunit [Planktomarina temperata]	Bacteria; Proteobacteria; Alphaproteobacteria; Rhodobacterales; Rhodobacteraceae; Planktomarina	73	0.00842012
WL	s02_gene_138613	Carbon_monoxide_dehydrogenase_large_chain_(EC_1.2.99.2)	carbon-monoxide dehydrogenase large subunit [Roseobacter sp. GAI101]	Bacteria; Proteobacteria; Alphaproteobacteria; Rhodobacterales; Rhodobacteraceae; Roseobacter	95.6	0.00520268
WL	s02_gene_138614	Carbon_monoxide_dehydrogenase_large_chain_(EC_1.2.99.2)	carbon-monoxide dehydrogenase large subunit [Roseobacter sp. GAI101]	Bacteria; Proteobacteria; Alphaproteobacteria; Rhodobacterales; Rhodobacteraceae; Roseobacter	94.9	0.00646393
WL	s02_gene_140490	Carbon_monoxide_dehydrogenase_large_chain_(EC_1.2.99.2)	xanthine dehydrogenase family protein molybdopterin-binding subunit [Roseovarius gaetbuli]	Bacteria; Proteobacteria; Alphaproteobacteria; Rhodobacterales; Rhodobacteraceae; Roseovarius	92	0.00511944
WL	s02_gene_156048	Carbon_monoxide_dehydrogenase_large_chain_(EC_1.2.99.2)	carbon-monoxide dehydrogenase large subunit [Rhodovulum robiginosum]	Bacteria; Proteobacteria; Alphaproteobacteria; Rhodobacterales; Rhodobacteraceae; Rhodovulum	92.9	0.00407598
WL	s02_gene_156856	Carbon_monoxide_dehydrogenase_large_chain_(EC_1.2.99.2)	carbon-monoxide dehydrogenase large subunit [Stella humosa]	Bacteria; Proteobacteria; Alphaproteobacteria; Rhodospirillales; Acetobacteraceae; Stella	51.7	0.0132399
WL	s02_gene_165731	Carbon_monoxide_dehydrogenase_large_chain_(EC_1.2.99.2)	xanthine dehydrogenase family protein molybdopterin-binding subunit [Planktomarina temperata]	Bacteria; Proteobacteria; Alphaproteobacteria; Rhodobacterales; Rhodobacteraceae; Planktomarina	84.7	0.0150572
WL	s02_gene_176430	Carbon_monoxide_dehydrogenase_large_chain_(EC_1.2.99.2)	xanthine dehydrogenase family protein molybdopterin-binding subunit [Planktomarina temperata]	Bacteria; Proteobacteria; Alphaproteobacteria; Rhodobacterales; Rhodobacteraceae; Planktomarina	73.1	0.0246127
WL	s02_gene_180399	Carbon_monoxide_dehydrogenase_large_chain_(EC_1.2.99.2)	xanthine dehydrogenase [Homoserinimonas sp. OAct 916]	Bacteria; Actinobacteria; Micrococcales; Microbacteriaceae; Homoserinimonas	47.8	0.0239974
WL	s02_gene_184905	Carbon_monoxide_dehydrogenase_large_chain_(EC_1.2.99.2)	Caffeine dehydrogenase subunit alpha [Alphaproteobacteria bacterium MarineAlpha11_Bin1]	Bacteria; Proteobacteria; Alphaproteobacteria	47.3	0.0101576
WL	s02_gene_190260	Carbon_monoxide_dehydrogenase_large_chain_(EC_1.2.99.2)	carbon-monoxide dehydrogenase large subunit [Sulfitobacter litoralis]	Bacteria; Proteobacteria; Alphaproteobacteria; Rhodobacterales; Rhodobacteraceae; Sulfitobacter	64.4	0.00735551
WL	s02_gene_191896	Carbon_monoxide_dehydrogenase_large_chain_(EC_1.2.99.2)	carbon-monoxide dehydrogenase large subunit [Actinomycetales bacterium TMED115]	Bacteria; Actinobacteria; Actinomycet	91.2	0.00826782
WL	s02_gene_198966	Carbon_monoxide_dehydrogenase_large_chain_(EC_1.2.99.2)	carbon monoxide dehydrogenase, partial [Pelagibacteraceae bacterium BACL5 MAG-121015-bin10]	Bacteria; Proteobacteria; Alphaproteobacteria; Pelagibacterales; Pelagibacteraceae	83.0	0.00571365
WL	s02_gene_204566	Carbon_monoxide_dehydrogenase_large_chain_(EC_1.2.99.2)	carbon monoxide dehydrogenase [Shimia abyssi]	Bacteria; Proteobacteria; Alphaproteobacteria; Rhodobacterales; Rhodobacteraceae	84.8	0.00695575
WL	s02_gene_205938	Carbon_monoxide_dehydrogenase_large_chain_(EC_1.2.99.2)	carbon-monoxide dehydrogenase large subunit [Flammeovirgaceae bacterium TMED32]	Bacteria; Bacteroidetes; Cytophagia; Cytophagales; Flammeovirgaceae; unclassified Flammeovirgaceae	98.7	0.0198795
WL	s02_gene_213829	Carbon_monoxide_dehydrogenase_large_chain_(EC_1.2.99.2)	carbon monoxide dehydrogenase [Acidithiobacillus sp.]	Bacteria; Proteobacteria; Acidithiobacillia; Acidithiobacillales; Acidithiobacillaceae; Acidithiobacillus	63.1	0.00810037
WL	s02_gene_215421	Carbon_monoxide_dehydrogenase_large_chain_(EC_1.2.99.2)	carbon monoxide dehydrogenase [Rhodobacterales bacterium]	Bacteria; Proteobacteria; Alphaproteobacteria; Rhodobacterales	65.5	0.0109765
WL	s02_gene_223895	Carbon_monoxide_dehydrogenase_large_chain_(EC_1.2.99.2)	carbon monoxide dehydrogenase [Candidatus Rokubacteria bacterium]	Bacteria; Candidatus Rokubacteria	49.3	0.00735551
WL	s02_gene_225133	Carbon_monoxide_dehydrogenase_large_chain_(EC_1.2.99.2)	carbon monoxide dehydrogenase [Ferrithrix thermotolerans]	Bacteria; Actinobacteria; Acidimicrobiia; Acidimicrobiales; Acidimicrobiaceae; Ferrithrix	68.3	0.0050788
WL	s02_gene_226582	Carbon_monoxide_dehydrogenase_large_chain_(EC_1.2.99.2)	carbon monoxide dehydrogenase [Proteobacteria bacterium]	Bacteria; Proteobacteria	59	0.0183313
WL	s02_gene_234529	Carbon_monoxide_dehydrogenase_large_chain_(EC_1.2.99.2)	dehydrogenase [Gammaproteobacteria bacterium TMED180]	Bacteria; Proteobacteria; Gammaproteobacteria	82.9	0.00899499
WL	s02_gene_257525	Carbon_monoxide_dehydrogenase_large_chain_(EC_1.2.99.2)	carbon monoxide dehydrogenase [Chromatiales bacterium (ex Bugula neritina AB1)]	Bacteria; Proteobacteria; Gammaproteobacteria; Chromatiales; unclassified Chromatiales	95	0.00524532
WL	s02_gene_261819	Carbon_monoxide_dehydrogenase_large_chain_(EC_1.2.99.2)	xanthine dehydrogenase family protein molybdopterin-binding subunit [Planktomarina temperata]	Bacteria; Proteobacteria; Alphaproteobacteria; Rhodobacterales; Rhodobacteraceae; Planktomarina	92.2	0.0136155
WL	s02_gene_281682	Carbon_monoxide_dehydrogenase_large_chain_(EC_1.2.99.2)	xanthine dehydrogenase family protein molybdopterin-binding subunit [Pelagibacterium sp. XYN52]	Bacteria; Proteobacteria; Alphaproteobacteria; Rhizobiales; Hyphomicrobiaceae; Pelagibacterium	49.9	0.00766382
WL	s02_gene_284533	Carbon_monoxide_dehydrogenase_large_chain_(EC_1.2.99.2)	aldehyde dehydrogenase [Nakamurella multipartita]	Bacteria; Actinobacteria; Nakamurellales; Nakamurellaceae; Nakamurella	72.8	0.00511944
WL	s02_gene_295576	Carbon_monoxide_dehydrogenase_large_chain_(EC_1.2.99.2)	xanthine dehydrogenase family protein molybdopterin-binding subunit [Planktomarina temperata]	Bacteria; Proteobacteria; Alphaproteobacteria; Rhodobacterales; Rhodobacteraceae; Planktomarina	93.6	0.00992138
WL	s02_gene_30159	Carbon_monoxide_dehydrogenase_large_chain_(EC_1.2.99.2)	carbon monoxide dehydrogenase [Alphaproteobacteria bacterium TMED54]	Bacteria; Proteobacteria; Alphaproteobacteria	78.4	0.0100381
WL	s02_gene_43074	Carbon_monoxide_dehydrogenase_large_chain_(EC_1.2.99.2)	carbon monoxide dehydrogenase [Alphaproteobacteria bacterium TMED109]	Bacteria; Proteobacteria; Alphaproteobacteria	72.1	0.00744104
WL	s02_gene_5392	Carbon_monoxide_dehydrogenase_large_chain_(EC_1.2.99.2)	carbon monoxide dehydrogenase [Planktotalea frisia]	Bacteria; Proteobacteria; Alphaproteobacteria; Rhodobacterales; Rhodobacteraceae; Planktotalea	88.2	0.00376429
WL	s02_gene_69845	Carbon_monoxide_dehydrogenase_large_chain_(EC_1.2.99.2)	xanthine dehydrogenase family protein molybdopterin-binding subunit [Planktomarina temperata]	Bacteria; Proteobacteria; Alphaproteobacteria; Rhodobacterales; Rhodobacteraceae; Planktomarina	96.5	0.00447503
WL	s02_gene_72297	Carbon_monoxide_dehydrogenase_large_chain_(EC_1.2.99.2)	carbon monoxide dehydrogenase [Acidocella sp. 20-57-95]	Bacteria; Proteobacteria; Alphaproteobacteria; Rhodospirillales; Acetobacteraceae; Acidocella	65.7	0.00615317
WL	s02_gene_76334	Carbon_monoxide_dehydrogenase_large_chain_(EC_1.2.99.2)	carbon-monoxide dehydrogenase large subunit [Yoonia maritima]	Bacteria; Proteobacteria; Alphaproteobacteria; Rhodobacterales; Rhodobacteraceae; Yoonia	94.4	0.00592527
WL	s02_gene_88182	Carbon_monoxide_dehydrogenase_large_chain_(EC_1.2.99.2)	xanthine dehydrogenase family protein molybdopterin-binding subunit [Amylibacter kogurei]	Bacteria; Proteobacteria; Alphaproteobacteria; Rhodobacterales; Rhodobacteraceae; Amylibacter	69.2	0.00546948
WL	s02_gene_89948	Carbon_monoxide_dehydrogenase_large_chain_(EC_1.2.99.2)	xanthine dehydrogenase family protein molybdopterin-binding subunit [Planktomarina temperata]	Bacteria; Proteobacteria; Alphaproteobacteria; Rhodobacterales; Rhodobacteraceae; Planktomarina	91.9	0.00810037
WL	s02_gene_92812	Carbon_monoxide_dehydrogenase_large_chain_(EC_1.2.99.2)	xanthine dehydrogenase family protein molybdopterin-binding subunit [Planktomarina temperata]	Bacteria; Proteobacteria; Alphaproteobacteria; Rhodobacterales; Rhodobacteraceae; Planktomarina	96	0.0103214
WL	s02_gene_148087	Carbon_monoxide_dehydrogenase_large_chain_(EC_1.2.99.2)_/_Carbon_monoxide_oxidation_accessory_protein_CoxG	carbon-monoxide dehydrogenase large subunit [Saccharospirillum impatiens]	Bacteria; Proteobacteria; Gammaproteobacteria; Oceanospirillales; Saccharospirillaceae; Saccharospirillum	82.1	0.0109912
WL	s02_gene_192520	Carbon_monoxide_dehydrogenase_large_chain_(EC_1.2.99.2)_/_Carbon_monoxide_oxidation_accessory_protein_CoxG	carbon-monoxide dehydrogenase large subunit [Saccharospirillum impatiens]	Bacteria; Proteobacteria; Gammaproteobacteria; Oceanospirillales; Saccharospirillaceae; Saccharospirillum	84.6	0.0142207
WL	s02_gene_91738	Carbon_monoxide_dehydrogenase_large_chain_(EC_1.2.99.2)_/_Carbon_monoxide_oxidation_accessory_protein_CoxG	carbon monoxide dehydrogenase subunit G [Glaciecola pallidula]	Bacteria; Proteobacteria; Gammaproteobacteria; Alteromonadales; Alteromonadaceae; Glaciecola	63.6	0.00255972
WL	s02_gene_95911	Carbon-monoxide_dehydrogenase_form_II,_large_subunit_(EC_1.2.99.2)	carbon monoxide dehydrogenase [Pelagibacteraceae bacterium TMED136]	Bacteria; Proteobacteria; Alphaproteobacteria; Pelagibacterales; Pelagibacteraceae	81.7	0.0055646
WL	s02_gene_212483	Carbon-monoxide_dehydrogenase_form_II,_large_subunit_(EC_1.2.99.2)	carbon-monoxide dehydrogenase large subunit [Enhydrobacter aerosaccus]	Bacteria; Proteobacteria; Alphaproteobacteria; Rhodospirillales; unclassified Rhodospirillales; Enhydrobacter	63.5	0.00621291
WL	s02_gene_4546	Carbon-monoxide_dehydrogenase_form_II,_large_subunit_(EC_1.2.99.2)	xanthine dehydrogenase family protein molybdopterin-binding subunit [Aquincola tertiaricarbonis]	Bacteria; Proteobacteria; Betaproteobacteria; Burkholderiales; Aquincola	65.9	0.0101576
WL	s02_gene_133413	Carbon_monoxide_dehydrogenase_medium_chain_(EC_1.2.99.2)	carbon monoxide dehydrogenase [Candidatus Muproteobacteria bacterium RBG_16_60_9]	Bacteria; Proteobacteria; Candidatus Muproteobacteria	81.4	0.00561342
WL	s02_gene_148018	Carbon_monoxide_dehydrogenase_medium_chain_(EC_1.2.99.2)	xanthine dehydrogenase family protein subunit M [Amylibacter kogurei]	Bacteria; Proteobacteria; Alphaproteobacteria; Rhodobacterales; Rhodobacteraceae; Amylibacter	80.2	0.00735551
WL	s02_gene_148085	Carbon_monoxide_dehydrogenase_medium_chain_(EC_1.2.99.2)	xanthine dehydrogenase family protein subunit M [Saccharospirillum impatiens]	Bacteria; Proteobacteria; Gammaproteobacteria; Oceanospirillales; Saccharospirillaceae; Saccharospirillum	67.1	0.00432385
WL	s02_gene_161230	Carbon_monoxide_dehydrogenase_medium_chain_(EC_1.2.99.2)	carbon monoxide dehydrogenase, partial [Pelagibacteraceae bacterium BACL5 MAG-120820-bin39]	Bacteria; Proteobacteria; Alphaproteobacteria; Pelagibacterales; Pelagibacteraceae	74.1	0.00369901
WL	s02_gene_162158	Carbon_monoxide_dehydrogenase_medium_chain_(EC_1.2.99.2)	carbon monoxide dehydrogenase [Planktomarina temperata]	Bacteria; Proteobacteria; Alphaproteobacteria; Rhodobacterales; Rhodobacteraceae; Planktomarina	65.3	0.0370974
WL	s02_gene_175387	Carbon_monoxide_dehydrogenase_medium_chain_(EC_1.2.99.2)	carbon monoxide dehydrogenase [Planktomarina temperata]	Bacteria; Proteobacteria; Alphaproteobacteria; Rhodobacterales; Rhodobacteraceae; Planktomarina	78.2	0.00477559
WL	s02_gene_247947	Carbon_monoxide_dehydrogenase_medium_chain_(EC_1.2.99.2)	xanthine dehydrogenase family protein subunit M [Roseobacter sp. GAI101]	Bacteria; Proteobacteria; Alphaproteobacteria; Rhodobacterales; Rhodobacteraceae; Roseobacter	81	0.00345908
WL	s02_gene_249734	Carbon_monoxide_dehydrogenase_medium_chain_(EC_1.2.99.2)	carbon monoxide dehydrogenase [Acidobacteria bacterium]	Bacteria; Acidobacteria	47	0.0067361
WL	s02_gene_254090	Carbon_monoxide_dehydrogenase_medium_chain_(EC_1.2.99.2)	carbon monoxide dehydrogenase [Planktomarina temperata]	Bacteria; Proteobacteria; Alphaproteobacteria; Rhodobacterales; Rhodobacteraceae; Planktomarina	77.6	0.0114273
WL	s02_gene_277123	Carbon_monoxide_dehydrogenase_medium_chain_(EC_1.2.99.2)	xanthine dehydrogenase family protein subunit M [Octadecabacter antarcticus]	Bacteria; Proteobacteria; Alphaproteobacteria; Rhodobacterales; Rhodobacteraceae; Octadecabacter	83.7	0.0103214
WL	s02_gene_281072	Carbon_monoxide_dehydrogenase_medium_chain_(EC_1.2.99.2)	carbon monoxide dehydrogenase [Flammeovirgaceae bacterium TMED32]	Bacteria; Bacteroidetes; Cytophagia; Cytophagales; Flammeovirgaceae; unclassified Flammeovirgaceae	68.3	0.00633593
WL	s02_gene_287851	Carbon_monoxide_dehydrogenase_medium_chain_(EC_1.2.99.2)	carbon monoxide dehydrogenase [Flammeovirgaceae bacterium TMED32]	Bacteria; Bacteroidetes; Cytophagia; Cytophagales; Flammeovirgaceae; unclassified Flammeovirgaceae	96.2	0.00659721
WL	s02_gene_295577	Carbon_monoxide_dehydrogenase_medium_chain_(EC_1.2.99.2)	carbon monoxide dehydrogenase [Planktomarina temperata]	Bacteria; Proteobacteria; Alphaproteobacteria; Rhodobacterales; Rhodobacteraceae; Planktomarina	73.4	0.00643145
WL	s02_gene_63709	Carbon_monoxide_dehydrogenase_medium_chain_(EC_1.2.99.2)	xanthine dehydrogenase family protein subunit M [Roseobacter sp. GAI101]	Bacteria; Proteobacteria; Alphaproteobacteria; Rhodobacterales; Rhodobacteraceae; Roseobacter	79.4	0.00542313
WL	s02_gene_71824	Carbon_monoxide_dehydrogenase_medium_chain_(EC_1.2.99.2)	carbon monoxide dehydrogenase [Alphaproteobacteria bacterium HGW-Alphaproteobacteria-1]	Bacteria; Proteobacteria; Alphaproteobacteria	74	0.00399956
WL	s02_gene_107742	Carbon_monoxide_dehydrogenase_small_chain_(EC_1.2.99.2)	carbon monoxide dehydrogenase [Gammaproteobacteria bacterium TMED180]	Bacteria; Proteobacteria; Gammaproteobacteria	78.9	0.00703219
WL	s02_gene_148086	Carbon_monoxide_dehydrogenase_small_chain_(EC_1.2.99.2)	carbon monoxide dehydrogenase [Candidatus Muproteobacteria bacterium RBG_16_60_9]	Bacteria; Proteobacteria; Candidatus Muproteobacteria	77	0.0120741
WL	s02_gene_162157	Carbon_monoxide_dehydrogenase_small_chain_(EC_1.2.99.2)	carbon monoxide dehydrogenase small chain CoxS [Planktomarina temperata RCA23]	Bacteria; Proteobacteria; Alphaproteobacteria; Rhodobacterales; Rhodobacteraceae; Planktomarina	79	0.00399956
WL	s02_gene_205939	Carbon_monoxide_dehydrogenase_small_chain_(EC_1.2.99.2)	carbon monoxide dehydrogenase [Flammeovirgaceae bacterium TMED32]	Bacteria; Bacteroidetes; Cytophagia; Cytophagales; Flammeovirgaceae; unclassified Flammeovirgaceae	97.6	0.0152364
WL	s02_gene_268525	Carbon_monoxide_dehydrogenase_small_chain_(EC_1.2.99.2)	2-oxoglutarate ferredoxin oxidoreductase subunit alpha [Gammaproteobacteria bacterium TMED182]	Bacteria; Proteobacteria; Gammaproteobacteria	85	0.0150572
WL	s02_gene_270168	Carbon_monoxide_dehydrogenase_small_chain_(EC_1.2.99.2)	2Fe-2S ferredoxin [OM182 bacterium MED-G28]	Bacteria; Proteobacteria; Gammaproteobacteria; OMG group; OM182 clade	75	0.00688096
WL	s02_gene_281681	Carbon_monoxide_dehydrogenase_small_chain_(EC_1.2.99.2)	(2Fe-2S)-binding protein [Domibacillus iocasae]	Bacteria; Firmicutes; Bacilli; Bacillales; Bacillaceae; Domibacillus	69.9	0.00503881
WL	s02_gene_295824	Carbon_monoxide_dehydrogenase_small_chain_(EC_1.2.99.2)	carbon monoxide dehydrogenase small subunit [Ilumatobacter coccineus YM16-304]	Bacteria; Actinobacteria; Acidimicrobiia; Acidimicrobiales; Acidimicrobiaceae; Ilumatobacter	83.7	0.00744104
WL	s02_gene_90056	Carbon_monoxide_dehydrogenase_small_chain_(EC_1.2.99.2)	carbon monoxide dehydrogenase [Methylobacterium sp. 190mf]	Bacteria; Proteobacteria; Alphaproteobacteria; Rhizobiales; Methylobacteriaceae; Methylobacterium	93.8	0.00571365
WL	p02_gene_110048	Carbon_monoxide_dehydrogenase_large_chain_(EC_1.2.99.2)	carbon monoxide dehydrogenase [alpha proteobacterium MED-G09]	Bacteria; Proteobacteria; Alphaproteobacteria	91.5	0.00595368
WL	p02_gene_113028	Carbon_monoxide_dehydrogenase_medium_chain_(EC_1.2.99.2)	carbon monoxide dehydrogenase [Alphaproteobacteria bacterium HGW-Alphaproteobacteria-1]	Bacteria; Proteobacteria; Alphaproteobacteria	76.3	0.00278013
WL	p02_gene_115831	Carbon_monoxide_dehydrogenase_medium_chain_(EC_1.2.99.2)	Carbon monoxide dehydrogenase medium chain [Alphaproteobacteria bacterium MarineAlpha9_Bin3]	Bacteria; Proteobacteria; Alphaproteobacteria	72.7	0.00401968
WL	p02_gene_121707	Carbon_monoxide_dehydrogenase_medium_chain_(EC_1.2.99.2)	carbon monoxide dehydrogenase [Candidatus Muproteobacteria bacterium RBG_16_60_9]	Bacteria; Proteobacteria; Candidatus Muproteobacteria	68.8	0.0062795
WL	p02_gene_140389	Carbon_monoxide_dehydrogenase_medium_chain_(EC_1.2.99.2)	carbon monoxide dehydrogenase medium chain CoxM [Planktomarina temperata RCA23]	Bacteria; Proteobacteria; Alphaproteobacteria; Rhodobacterales; Rhodobacteraceae; Planktomarina	65.3	0.00228656
WL	p02_gene_147761	Carbon_monoxide_dehydrogenase_medium_chain_(EC_1.2.99.2)	carbon monoxide dehydrogenase medium chain CoxM [Planktomarina temperata RCA23]	Bacteria; Proteobacteria; Alphaproteobacteria; Rhodobacterales; Rhodobacteraceae; Planktomarina	71.1	0.00664305
WL	p02_gene_1518	Carbon_monoxide_dehydrogenase_medium_chain_(EC_1.2.99.2)	carbon monoxide dehydrogenase, partial [Acidobacteria bacterium]			0.0046065
WL	p02_gene_156022	Carbon_monoxide_dehydrogenase_medium_chain_(EC_1.2.99.2)	carbon monoxide dehydrogenase [Alphaproteobacteria bacterium HGW-Alphaproteobacteria-1]	Bacteria; Proteobacteria; Alphaproteobacteria	76.4	0.00573718
WL	p02_gene_161432	Carbon-monoxide_dehydrogenase_form_II,_large_subunit_(EC_1.2.99.2)	carbon monoxide dehydrogenase [Methylobacterium sp. SCN 67-24]	Bacteria; Proteobacteria; Alphaproteobacteria; Rhizobiales; Methylobacteriaceae; Methylobacterium	58.1	0.00255502
WL	p02_gene_172560	Carbon_monoxide_dehydrogenase_large_chain_(EC_1.2.99.2)	carbon-monoxide dehydrogenase large subunit [Flammeovirgaceae bacterium TMED32]	Bacteria; Bacteroidetes; Cytophagia; Cytophagales; Flammeovirgaceae; unclassified Flammeovirgaceae	98.6	0.00541243
WL	p02_gene_199085	Carbon_monoxide_dehydrogenase_large_chain_(EC_1.2.99.2)	carbon monoxide dehydrogenase [Proteobacteria bacterium]	Bacteria; Proteobacteria	55.2	0.00169193
WL	p02_gene_211510	Carbon_monoxide_dehydrogenase_large_chain_(EC_1.2.99.2)	carbon monoxide dehydrogenase [Rhodobacterales bacterium]	Bacteria; Proteobacteria; Alphaproteobacteria; Rhodobacterales	56.4	0.00760349
WL	p02_gene_214330	Carbon_monoxide_dehydrogenase_large_chain_(EC_1.2.99.2)	carbon-monoxide dehydrogenase large subunit [Roseobacter sp. GAI101]	Bacteria; Proteobacteria; Alphaproteobacteria; Rhodobacterales; Rhodobacteraceae; Roseobacter	96.2	0.00508943
WL	p02_gene_216259	Carbon_monoxide_dehydrogenase_medium_chain_(EC_1.2.99.2)	carbon monoxide dehydrogenase [Pseudaminobacter sp. CB3]	Bacteria; Proteobacteria; Alphaproteobacteria; Rhizobiales; Phyllobacteriaceae; Pseudaminobacter	63.9	0.00441321
WL	p02_gene_218526	Carbon_monoxide_dehydrogenase_medium_chain_(EC_1.2.99.2)	carbon monoxide dehydrogenase [Roseovarius sp. BRH_c41]	Bacteria; Proteobacteria; Alphaproteobacteria; Rhodobacterales; Rhodobacteraceae; Roseovarius	71.1	0.00464037
WL	p02_gene_246008	Carbon_monoxide_dehydrogenase_large_chain_(EC_1.2.99.2)	carbon-monoxide dehydrogenase large subunit [Actinomycetales bacterium TMED115]	Bacteria; Actinobacteria; Actinomycetales	86.6	0.00803936
WL	p02_gene_251402	Carbon_monoxide_dehydrogenase_large_chain_(EC_1.2.99.2)	carbon-monoxide dehydrogenase large subunit [Rhodovulum sp. 12E13]	Bacteria; Proteobacteria; Alphaproteobacteria; Rhodobacterales; Rhodobacteraceae; Rhodovulum	98.9	0.00671372
WL	p02_gene_27056	Carbon_monoxide_dehydrogenase_large_chain_(EC_1.2.99.2)	carbon-monoxide dehydrogenase large subunit [Blastococcus sp. DSM 46838]	Bacteria; Actinobacteria; Geodermatophilales; Geodermatophilaceae; Blastococcus	44.3	0.00788862
WL	p02_gene_27058	Carbon_monoxide_dehydrogenase_small_chain_(EC_1.2.99.2)	carbon monoxide dehydrogenase [Gemmatimonadetes bacterium]	Bacteria; Gemmatimonadetes	51.0	0.00595368
WL	p02_gene_272634	Carbon_monoxide_dehydrogenase_large_chain_(EC_1.2.99.2)	carbon monoxide dehydrogenase [Rhodobacterales bacterium]	Bacteria; Proteobacteria; Alphaproteobacteria; Rhodobacterales	64.7	0.00171027
WL	p02_gene_301512	Carbon_monoxide_dehydrogenase_medium_chain_(EC_1.2.99.2)	carbon monoxide dehydrogenase [Flammeovirgaceae bacterium TMED32]	Bacteria; Bacteroidetes; Cytophagia; Cytophagales; Flammeovirgaceae; unclassified Flammeovirgaceae	94.8	0.00216869
WL	p02_gene_301834	Carbon_monoxide_dehydrogenase_medium_chain_(EC_1.2.99.2)	carbon-monoxide dehydrogenase medium subunit [Rhodobacteraceae bacterium HLUCCA12]	Bacteria; Proteobacteria; Alphaproteobacteria; Rhodobacterales; Rhodobacteraceae	46.1	0.00304874
WL	p02_gene_308539	Carbon_monoxide_dehydrogenase_large_chain_(EC_1.2.99.2)	carbon monoxide dehydrogenase [Candidatus Endolissoclinum sp. TMED55]	Bacteria; Proteobacteria; Alphaproteobacteria; Rhodospirillales; Rhodospirillaceae; Candidatus Endolissoclinum	95.7	0.00671372
WL	p02_gene_313064	Carbon_monoxide_dehydrogenase_large_chain_(EC_1.2.99.2)	carbon monoxide dehydrogenase large chain CoxL [Planktomarina temperata RCA23]	Bacteria; Proteobacteria; Alphaproteobacteria; Rhodobacterales; Rhodobacteraceae; Planktomarina	91.3	0.00238147
WL	p02_gene_317452	Carbon_monoxide_dehydrogenase_medium_chain_(EC_1.2.99.2)	carbon monoxide dehydrogenase medium chain CoxM [Planktomarina temperata RCA23]	Bacteria; Proteobacteria; Alphaproteobacteria; Rhodobacterales; Rhodobacteraceae; Planktomarina	67	0.00548774
WL	p02_gene_35799	Carbon-monoxide_dehydrogenase_form_II,_large_subunit_(EC_1.2.99.2)	carbon monoxide dehydrogenase [Nitrobacter sp. 62-23]	Bacteria; Proteobacteria; Alphaproteobacteria; Rhizobiales; Bradyrhizobiaceae; Nitrobacter	46.3	0.00578982
WL	p02_gene_37675	Carbon_monoxide_dehydrogenase_medium_chain_(EC_1.2.99.2)	carbon monoxide dehydrogenase [Gammaproteobacteria bacterium TMED180]	Gammaproteobacteria bacterium TMED180	72.7	0.00637464
WL	p02_gene_45774	Carbon_monoxide_dehydrogenase_large_chain_(EC_1.2.99.2)	carbon monoxide dehydrogenase [Pelagibacteraceae bacterium]	Bacteria; Proteobacteria; Alphaproteobacteria; Pelagibacterales; Pelagibacteraceae	90.2	0.00521562
WL	p02_gene_57932	Carbon_monoxide_dehydrogenase_small_chain_(EC_1.2.99.2)	carbon monoxide dehydrogenase small chain CoxS [Planktomarina temperata RCA23]	Bacteria; Proteobacteria; Alphaproteobacteria; Rhodobacterales; Rhodobacteraceae; Planktomarina	75.6	0.00467474
WL	p02_gene_61055	Carbon_monoxide_dehydrogenase_large_chain_(EC_1.2.99.2)	carbon-monoxide dehydrogenase large subunit [Actinomycetales bacterium TMED115]	Bacteria; Actinobacteria; Actinomycetales	96.8	0.00504872
WL	p02_gene_68047	Carbon_monoxide_dehydrogenase_large_chain_(EC_1.2.99.2)	carbon-monoxide dehydrogenase large subunit [Bradyrhizobium canariense]	Bacteria; Proteobacteria; Alphaproteobacteria; Rhizobiales; Bradyrhizobiaceae; Bradyrhizobium	58.3	0.00382479
WL	p02_gene_69655	Carbon_monoxide_dehydrogenase_small_chain_(EC_1.2.99.2)	carbon monoxide dehydrogenase small chain [Roseobacter sp. GAI101]	Bacteria; Proteobacteria; Alphaproteobacteria; Rhodobacterales; Rhodobacteraceae; Roseobacter	88.1	0.00454021
WL	p02_gene_73010	Carbon-monoxide_dehydrogenase_form_II,_large_subunit_(EC_1.2.99.2)	carbon monoxide dehydrogenase large chain CoxL [Planktomarina temperata RCA23]	Bacteria; Proteobacteria; Alphaproteobacteria; Rhodobacterales; Rhodobacteraceae; Planktomarina	91.3	0.00420726
WL	p02_gene_82553	Carbon_monoxide_dehydrogenase_form_I,_large_chain(_EC:1.2.99.2_)	carbon-monoxide dehydrogenase large subunit [Saccharospirillum impatiens]	Bacteria; Proteobacteria; Gammaproteobacteria; Oceanospirillales; Saccharospirillaceae; Saccharospirillum	80.0	0.00342984
WL	p02_gene_9268	Carbon_monoxide_dehydrogenase_large_chain_(EC_1.2.99.2)	carbon-monoxide dehydrogenase large subunit [Rhodobacteraceae bacterium HLUCCA12]	Bacteria; Proteobacteria; Alphaproteobacteria; Rhodobacterales; Rhodobacteraceae	59.4	0.00203577
WL	p02_gene_97761	Carbon_monoxide_dehydrogenase_large_chain_(EC_1.2.99.2)	carbon monoxide dehydrogenase, large subunit [Roseobacter sp. GAI101]	Bacteria; Proteobacteria; Alphaproteobacteria; Rhodobacterales; Rhodobacteraceae; Roseobacter	59.4	0.00210363

## Sheet: Sup_table_10_qpcr
Supplementary Table S10: Validation of key genes involved in carbon fixation, ammonia oxidation and denitrification by qPCR.
					Q1 (corrected for DNA concentration)		Q2 (corrected by housekeeping)
Set of primers	Gene	specificity	R2	Eff%	Myxilla sp.	L. antartica	Myxilla sp.	L. antartica
1	Ribulose bisphosphate carboxylase large chain (cbbL)	Bacteria	0.999	86.068	1118	259.359	36.1464	7.13083	*
2	ATP-citrate lyase alpha-subunit (aclA)	Bacteria	0.999	84.313	2494.79	144.793	80.6578	3.98095
3	Nitrite reductase (nirK)	Bacteria	1	91.188	2222.8	1140.54	71.8642	31.3581
4	Ammonia monooxygenase (amoC)	Archaea	1	93.559	1727.45	4765.2	55.8492	131.015
5	4-hydroxybutyryl-CoA dehydratase (4hbd)	Archaea	0.999	90.146	1083.45	1890.39	7.35158	51.9745
6	Ribulose bisphosphate carboxylase large chain (rbcL)	Eukaryote	0.999	90.525	65.9869	227.389	6.25276	6.82322
7	RNA polymerase sigma factor (rpoD)*	Bacteria	0.998	95.086	30.9306	36.3714	-	-
8	Elongation Factor Like GTPase 1 (efl1)*	Eukaryote	0.999	95.214	10.5532	33.3257	-	-
